# Supplementary material for: 3-Ethyl­sulfinyl-2-(4-fluoro­phen­yl)-5-iodo-1-benzofuran
Source: Acta Crystallogr Sect E Struct Rep Online. 2010 Apr 10;66(Pt 5):o1043. doi: 10.1107/S1600536810012717 (PMC2979084; doi:10.1107/S1600536810012717)
Supplement: Supplementary file 2 [file e-66-o1043-Isup2.hkl]

# 
# h,k,l, Fc-squared, Fo-squared, sigma(Fo-squared) and status flag 
# 
data_I
_shelx_title ' 1011 IN P-1' 
_shelx_refln_list_code          4 
_shelx_F_calc_maximum      175.44 
_exptl_crystal_F_000       404.00 
_reflns_d_resolution_high  0.7673 
 
loop_ 
 _symmetry_equiv_pos_as_xyz 
 'x, y, z' 
 '-x, -y, -z' 
 
_cell_length_a     7.2942 
_cell_length_b     9.6312 
_cell_length_c    11.0132 
_cell_angle_alpha 100.637 
_cell_angle_beta   97.947 
_cell_angle_gamma 105.086 
 
_shelx_F_squared_multiplier     1.000 
 
loop_ 
 _refln_index_h 
 _refln_index_k 
 _refln_index_l 
 _refln_F_squared_calc 
 _refln_F_squared_meas 
 _refln_F_squared_sigma 
 _refln_observed_status 
   1   0   0     3045.80     2934.35     63.63 o 
   2   0   0    30778.53    24326.76    603.31 o 
   3   0   0      908.89     1006.57     31.89 o 
   4   0   0     5036.10     5198.36    116.44 o 
   5   0   0     1375.01     1432.33     33.79 o 
   6   0   0      696.79      704.91     12.58 o 
   7   0   0      689.50      691.01     33.14 o 
   8   0   0       19.44       23.10      1.88 o 
   9   0   0       99.31       99.18      5.14 o 
  -9   1   0        5.91        6.17      1.54 o 
  -8   1   0     1262.56     1292.78     34.34 o 
  -7   1   0      419.33      427.03      9.78 o 
  -6   1   0      137.73      132.80      3.14 o 
  -5   1   0      326.43      359.40     11.87 o 
  -4   1   0        5.64       21.42      2.18 o 
  -3   1   0     4699.56     4857.31    129.84 o 
  -2   1   0     4756.58     4927.96    122.94 o 
  -1   1   0     2842.82     2689.16     38.13 o 
   0   1   0     1493.04     1454.44     19.09 o 
   1   1   0     3215.36     3140.82     69.41 o 
   2   1   0     1696.23     1835.87     28.03 o 
   3   1   0     2323.49     2346.69     45.29 o 
   4   1   0     1112.11     1097.15     19.16 o 
   5   1   0      275.90      286.73      5.19 o 
   6   1   0       85.30       93.43      2.42 o 
   7   1   0      445.72      441.42     13.16 o 
   8   1   0      572.92      571.06     16.95 o 
  -9   2   0      145.46      149.54      7.19 o 
  -8   2   0       32.80       31.35      2.57 o 
  -7   2   0      823.26      881.41     20.52 o 
  -6   2   0     1720.95     1799.76     33.11 o 
  -5   2   0       76.17       77.30      3.25 o 
  -4   2   0     2998.59     3212.79     50.92 o 
  -3   2   0       34.99       51.01      1.53 o 
  -2   2   0     5493.66     5156.95     99.82 o 
  -1   2   0      187.23      199.19      2.80 o 
   0   2   0    19405.44    15999.54    345.50 o 
   1   2   0     5221.42     4879.48     96.70 o 
   2   2   0     2187.53     2249.32     43.22 o 
   3   2   0      741.78      710.43     12.20 o 
   4   2   0     1646.51     1720.87     28.44 o 
   5   2   0     1981.59     1939.65     32.19 o 
   6   2   0      185.86      194.42      7.77 o 
   7   2   0      653.43      664.44     19.32 o 
   8   2   0      275.70      269.37      9.64 o 
  -9   3   0       91.77       87.61      5.14 o 
  -8   3   0      542.28      567.77     18.63 o 
  -7   3   0      534.82      554.60     13.68 o 
  -6   3   0      355.46      353.64      9.14 o 
  -5   3   0      508.45      495.14      9.99 o 
  -4   3   0      660.07      663.90     10.51 o 
  -3   3   0     4923.30     4754.59    132.41 o 
  -2   3   0       22.00       23.87      0.60 o 
  -1   3   0     6412.48     6123.18    122.79 o 
   0   3   0     2761.29     2939.49     42.98 o 
   1   3   0    11724.89    10605.46    164.87 o 
   2   3   0     1399.09     1327.88     31.96 o 
   3   3   0     1768.83     1845.92     30.47 o 
   4   3   0     1708.15     1673.01     30.91 o 
   5   3   0      353.19      342.75      9.33 o 
   6   3   0      599.13      624.68     18.33 o 
   7   3   0      306.41      316.44     10.98 o 
   8   3   0      661.15      696.80     26.46 o 
  -9   4   0       96.99      107.66      6.42 o 
  -8   4   0        8.43        9.99      1.27 o 
  -7   4   0      825.20      853.19     19.66 o 
  -6   4   0     1920.15     1961.89     36.85 o 
  -5   4   0       28.99       31.72      1.71 o 
  -4   4   0     2597.76     2719.59     41.92 o 
  -3   4   0       16.61       28.27      1.13 o 
  -2   4   0     3978.64     4030.09     57.97 o 
  -1   4   0      357.29      405.77      6.45 o 
   0   4   0     2330.03     2292.67     32.92 o 
   1   4   0     2533.32     2530.66     41.04 o 
   2   4   0      282.81      264.02      5.33 o 
   3   4   0     1096.21     1080.48     24.37 o 
   4   4   0      386.11      389.45      9.01 o 
   5   4   0     2320.03     2323.28     50.13 o 
   6   4   0       43.98       49.00      6.10 o 
   7   4   0      639.17      638.18     19.81 o 
  -9   5   0      188.73      200.33      6.57 o 
  -8   5   0      125.96      134.93      4.88 o 
  -7   5   0      643.57      660.47     16.08 o 
  -6   5   0      431.49      447.13     11.31 o 
  -5   5   0     2647.69     2577.86     47.92 o 
  -4   5   0      450.85      480.85      8.49 o 
  -3   5   0     7024.45     6978.75    106.37 o 
  -2   5   0        0.43        4.32      0.58 o 
  -1   5   0     5346.32     5848.80     82.61 o 
   0   5   0      494.60      607.92      9.48 o 
   1   5   0     8197.82     8089.38    209.39 o 
   2   5   0     1599.76     1508.60     29.89 o 
   3   5   0      203.07      213.11      5.65 o 
   4   5   0      933.80      912.40     21.65 o 
   5   5   0        4.12        3.81      1.36 o 
   6   5   0      656.96      679.88     17.89 o 
   7   5   0        2.39        4.11      2.31 o 
  -9   6   0       84.51       97.73      5.40 o 
  -8   6   0       83.61       83.32      3.87 o 
  -7   6   0      450.16      422.30     38.54 o 
  -6   6   0     1689.13     1666.27     46.11 o 
  -5   6   0      152.66      159.29      5.19 o 
  -4   6   0     2227.41     2257.09     39.39 o 
  -3   6   0      141.59      168.11      3.68 o 
  -2   6   0     5214.44     5324.33     70.85 o 
  -1   6   0     1145.40     1269.62     19.03 o 
   0   6   0     1202.24     1296.46     19.40 o 
   1   6   0      667.12      695.19     12.24 o 
   2   6   0      322.64      341.95      9.36 o 
   3   6   0      724.25      728.54     17.96 o 
   4   6   0       69.44       65.22      3.80 o 
   5   6   0      615.79      600.76     16.25 o 
   6   6   0       74.87       79.54      4.73 o 
  -8   7   0        7.22        8.40      1.66 o 
  -7   7   0      343.58      332.62      9.74 o 
  -6   7   0       45.66       49.68      3.13 o 
  -5   7   0     2492.14     2430.66     53.58 o 
  -4   7   0      239.43      249.58      5.74 o 
  -3   7   0     2253.73     2208.83     35.60 o 
  -2   7   0      775.92      813.35     11.95 o 
  -1   7   0      832.16      853.91     13.35 o 
   0   7   0      223.67      256.71      6.03 o 
   1   7   0     1955.74     1947.92     38.70 o 
   2   7   0     1345.67     1367.48     31.42 o 
   3   7   0       69.38       66.16      3.85 o 
   4   7   0      252.31      238.76      8.47 o 
   5   7   0      168.94      166.46      7.32 o 
  -8   8   0      203.04      213.62      8.36 o 
  -7   8   0       99.49      108.08      4.76 o 
  -6   8   0      693.21      675.92     17.19 o 
  -5   8   0        4.97        5.05      1.35 o 
  -4   8   0      592.01      588.32     12.07 o 
  -3   8   0        6.67        4.33      0.94 o 
  -2   8   0     2145.69     2171.02     32.32 o 
  -1   8   0      515.73      469.58     11.45 o 
   0   8   0      329.80      349.69      7.95 o 
   1   8   0       93.92       85.74      3.75 o 
   2   8   0      403.65      422.93     35.46 o 
   3   8   0      975.13      950.14     23.52 o 
   4   8   0       11.68       16.12      2.55 o 
   5   8   0      536.81      543.67     24.92 o 
  -8   9   0        8.83       11.04      2.18 o 
  -7   9   0       79.62       76.23      4.34 o 
  -6   9   0      151.97      140.60      5.68 o 
  -5   9   0     1464.52     1442.47     29.97 o 
  -4   9   0       78.97       73.22      2.92 o 
  -3   9   0      953.16      955.66     18.61 o 
  -2   9   0       60.78       65.76      3.83 o 
  -1   9   0      528.92      558.89     10.75 o 
   0   9   0      271.38      297.13      7.19 o 
   1   9   0      299.83      293.06      9.52 o 
   2   9   0      904.62      951.76     31.96 o 
   3   9   0        1.75        4.11      1.94 o 
   4   9   0      246.40      275.43     15.93 o 
  -7  10   0        8.54        7.84      2.44 o 
  -6  10   0      993.86      970.24     24.27 o 
  -5  10   0        2.12        0.76      1.10 o 
  -4  10   0     1307.28     1290.99     27.94 o 
  -3  10   0       92.16       88.68      4.80 o 
  -2  10   0     1429.25     1360.22     36.13 o 
  -1  10   0      878.63      880.42     20.41 o 
   0  10   0      102.70       94.33      3.51 o 
   1  10   0       97.69       98.55      5.13 o 
   2  10   0      221.12      223.78      8.62 o 
   3  10   0      551.41      529.03     25.69 o 
  -6  11   0        2.60        2.47      3.08 o 
  -5  11   0      359.22      365.30     14.00 o 
  -4  11   0      233.04      231.43     13.25 o 
  -3  11   0      125.98      133.77      6.34 o 
  -2  11   0       48.74       44.18      3.57 o 
  -1  11   0      288.99      293.72     10.19 o 
   0  11   0      366.94      389.03     15.18 o 
   1  11   0        1.16        0.51      1.60 o 
  -4  12   0      608.66      588.34     22.26 o 
  -3  12   0       96.08       88.27      6.25 o 
  -2  12   0      228.71      212.69      8.66 o 
  -1  12   0      283.16      266.48     16.70 o 
   1 -12   1      380.74      397.35     13.01 o 
   2 -12   1       51.67       45.37      3.66 o 
   3 -12   1      253.01      245.88     11.69 o 
   4 -12   1       48.66       43.74      4.35 o 
  -1 -11   1       92.66       94.65      6.43 o 
   0 -11   1      404.38      428.93     18.24 o 
   1 -11   1        3.80        4.40      1.58 o 
   2 -11   1      752.37      774.92     22.38 o 
   3 -11   1      410.40      401.85     13.38 o 
   4 -11   1       27.37       33.20      3.25 o 
   5 -11   1      326.43      313.33     12.28 o 
   6 -11   1       32.74       29.58      3.26 o 
  -3 -10   1      270.14      280.42     21.47 o 
  -2 -10   1       59.65       63.41      5.30 o 
  -1 -10   1     1468.72     1438.01    117.93 o 
   0 -10   1      153.43      168.84      5.04 o 
   1 -10   1      461.66      471.66     12.06 o 
   2 -10   1      115.63      115.31      5.50 o 
   3 -10   1      499.97      481.40     19.30 o 
   4 -10   1      309.70      311.31      7.65 o 
   5 -10   1      228.06      218.46      6.79 o 
   6 -10   1      507.70      522.00     14.66 o 
   7 -10   1        6.33        5.47      1.90 o 
  -4  -9   1      536.90      528.25     24.92 o 
  -3  -9   1       44.67       49.10      3.82 o 
  -2  -9   1      754.31      709.08     22.29 o 
  -1  -9   1      313.20      308.70      8.49 o 
   0  -9   1      597.95      594.03     12.48 o 
   1  -9   1      155.26      149.71      4.54 o 
   2  -9   1      891.44      911.93     20.63 o 
   3  -9   1      740.35      718.38     14.52 o 
   4  -9   1       51.97       47.35      2.37 o 
   5  -9   1      350.75      352.08     11.31 o 
   6  -9   1      266.59      248.74      8.23 o 
   7  -9   1      906.62      915.16     23.00 o 
   8  -9   1        2.46        2.63      1.54 o 
  -5  -8   1      206.14      234.84     13.62 o 
  -4  -8   1        5.51        5.05      1.81 o 
  -3  -8   1      319.13      322.94     12.36 o 
  -2  -8   1       83.17       88.27      4.17 o 
  -1  -8   1     2206.76     2142.91     42.85 o 
   0  -8   1      377.63      393.84      8.68 o 
   1  -8   1      259.12      267.36      6.52 o 
   2  -8   1      125.89      138.57      3.54 o 
   3  -8   1      989.79     1021.18     17.49 o 
   4  -8   1     1530.15     1512.06     27.97 o 
   5  -8   1      385.56      369.60     10.45 o 
   6  -8   1     1322.12     1296.71     30.39 o 
   7  -8   1       24.51       23.18      2.89 o 
   8  -8   1      409.85      404.26     13.44 o 
  -6  -7   1       35.26       37.51      4.88 o 
  -5  -7   1      176.22      179.26      7.25 o 
  -4  -7   1     1410.16     1418.84     32.88 o 
  -3  -7   1        8.34        9.58      2.09 o 
  -2  -7   1     1443.67     1381.02     31.62 o 
  -1  -7   1        2.98        3.46      0.93 o 
   0  -7   1     2191.34     2159.12     38.87 o 
   1  -7   1     1299.59     1394.56     20.93 o 
   2  -7   1      753.46      722.62     11.59 o 
   3  -7   1     2874.12     2999.53     51.78 o 
   4  -7   1        2.15        2.28      0.63 o 
   5  -7   1     1491.01     1475.80     33.55 o 
   6  -7   1        3.67        2.87      1.08 o 
   7  -7   1     1804.10     1838.74     57.17 o 
   8  -7   1      196.18      203.75      9.08 o 
  -6  -6   1        0.22        1.89      1.46 o 
  -5  -6   1     1265.29     1259.13     29.67 o 
  -4  -6   1        2.25        3.44      1.29 o 
  -3  -6   1     2787.52     2732.00     59.46 o 
  -2  -6   1       12.53       18.20      6.17 o 
  -1  -6   1     5289.18     5227.24     83.95 o 
   0  -6   1     1191.67     1202.96     18.04 o 
   1  -6   1      498.86      488.61      8.05 o 
   2  -6   1       70.76       57.83      2.70 o 
   3  -6   1      840.18      860.55     13.34 o 
   4  -6   1     1846.54     1825.73     31.78 o 
   5  -6   1       27.00       25.89      1.57 o 
   6  -6   1     1011.76      963.78     22.68 o 
   7  -6   1       54.69       54.22      3.02 o 
   8  -6   1      509.78      528.08     13.93 o 
   9  -6   1       24.81       26.94      2.46 o 
  -7  -5   1       21.45       19.27      3.34 o 
  -6  -5   1      359.63      372.73     11.15 o 
  -5  -5   1       18.16       20.65      2.21 o 
  -4  -5   1     2874.56     2885.51     62.46 o 
  -3  -5   1      839.72      850.11     23.92 o 
  -2  -5   1     2783.62     2810.47     63.35 o 
  -1  -5   1      307.50      315.53      5.91 o 
   0  -5   1     5405.17     5572.27     79.22 o 
   1  -5   1     6646.11     6566.23     99.53 o 
   2  -5   1      162.23      159.16      3.14 o 
   3  -5   1     4503.88     4608.89     63.04 o 
   4  -5   1        1.11        1.48      0.52 o 
   5  -5   1     1743.74     1781.60     33.71 o 
   6  -5   1        2.35        5.48      1.31 o 
   7  -5   1     1046.49     1025.01     23.77 o 
   8  -5   1      243.67      257.24      7.67 o 
   9  -5   1       34.67       36.03      3.98 o 
  -7  -4   1     1193.36     1199.82     33.62 o 
  -6  -4   1      553.55      549.18     14.37 o 
  -5  -4   1     1078.60     1079.44     24.87 o 
  -4  -4   1      165.57      178.43      6.22 o 
  -3  -4   1     3270.78     3144.91     67.25 o 
  -2  -4   1      964.72     1026.95     18.09 o 
  -1  -4   1     3863.85     3782.08     72.06 o 
   0  -4   1     3752.40     3986.82     56.56 o 
   1  -4   1     1155.98     1125.43     16.64 o 
   2  -4   1     1554.62     1588.48     25.40 o 
   3  -4   1     1221.95     1236.68     21.54 o 
   4  -4   1     3588.42     3617.95     64.96 o 
   5  -4   1        0.11        0.83      0.57 o 
   6  -4   1     1074.00     1050.99     20.56 o 
   7  -4   1      111.45      106.82      3.72 o 
   8  -4   1      845.24      846.13     20.02 o 
   9  -4   1       73.59       82.72      3.90 o 
  -8  -3   1       16.36       15.05      3.21 o 
  -7  -3   1        2.24        1.88      1.08 o 
  -6  -3   1      377.85      364.77     10.82 o 
  -5  -3   1      134.16      140.96      5.71 o 
  -4  -3   1     1428.89     1447.68     24.36 o 
  -3  -3   1     1654.77     1647.82     30.18 o 
  -2  -3   1     1372.94     1357.99     29.56 o 
  -1  -3   1      555.65      531.70      9.54 o 
   0  -3   1     7031.89     6461.38    101.42 o 
   1  -3   1     8699.96     7996.52    180.23 o 
   2  -3   1        3.54        5.20      0.49 o 
   3  -3   1     2862.58     2787.65     47.18 o 
   4  -3   1      783.06      916.92     14.83 o 
   5  -3   1     2201.41     2336.91     38.24 o 
   6  -3   1      362.49      380.95      9.90 o 
   7  -3   1      774.15      816.56     19.45 o 
   8  -3   1       20.69       31.60      3.08 o 
   9  -3   1       79.16       73.74      4.88 o 
  -8  -2   1      195.07      204.54      7.50 o 
  -7  -2   1     1076.70     1084.33     30.36 o 
  -6  -2   1      269.49      260.49      7.82 o 
  -5  -2   1      717.61      713.71     15.29 o 
  -4  -2   1       21.32       24.23      0.94 o 
  -3  -2   1     3952.18     3886.97     69.58 o 
  -2  -2   1     1688.41     1743.06     36.17 o 
  -1  -2   1     2179.00     2306.71     35.77 o 
   0  -2   1    13543.90    11858.29    150.39 o 
   1  -2   1     4010.46     3945.29     79.51 o 
   3  -2   1      753.34      783.14     14.63 o 
   4  -2   1    20668.92    18399.74    637.57 o 
   5  -2   1      371.10      392.98      8.15 o 
   6  -2   1     3270.12     3405.68     72.67 o 
   7  -2   1       67.58       72.29      3.12 o 
   8  -2   1     1273.87     1312.44     35.04 o 
   9  -2   1      365.13      386.94     15.67 o 
  -8  -1   1      266.38      271.11     16.96 o 
  -7  -1   1      127.43      135.54      4.80 o 
  -6  -1   1     3111.97     3194.34     62.53 o 
  -5  -1   1      134.38      139.74      4.40 o 
  -4  -1   1     2914.39     2921.72     56.51 o 
  -3  -1   1      940.19     1024.42     24.02 o 
  -2  -1   1      368.49      333.16      7.48 o 
  -1  -1   1     3238.57     3220.46     56.01 o 
   0  -1   1       89.43      108.02      2.03 o 
   1  -1   1    12428.79    10193.69    241.22 o 
   2  -1   1    11832.55    10245.66    192.34 o 
   3  -1   1     1207.58     1228.02     22.43 o 
   4  -1   1      952.30     1071.82     19.80 o 
   5  -1   1     1759.63     1780.87     32.66 o 
   6  -1   1      354.62      378.00      9.67 o 
   7  -1   1      232.91      237.04      8.48 o 
   8  -1   1       45.35       51.84      4.50 o 
   9  -1   1       72.32       72.71      4.62 o 
  -8   0   1        8.21       11.31      3.85 o 
  -7   0   1     1495.41     1506.03     36.64 o 
  -6   0   1      778.90      805.53     20.53 o 
  -5   0   1     1453.79     1463.67     31.34 o 
  -4   0   1      950.07      999.79     20.40 o 
  -3   0   1     4320.69     4348.83     82.51 o 
  -2   0   1     3470.02     3732.85    105.92 o 
  -1   0   1      156.96      168.17      3.24 o 
   0   0   1     1218.04     1234.29     23.04 o 
   1   0   1      737.21      836.94     15.83 o 
   2   0   1    15915.81    13622.42    223.06 o 
   3   0   1      260.78      262.02      4.84 o 
   4   0   1     4167.13     4210.86     75.38 o 
   5   0   1      380.74      358.13      6.81 o 
   6   0   1      461.91      490.51     11.38 o 
   7   0   1       92.83       92.16      4.20 o 
   8   0   1      481.44      475.72     14.61 o 
  -9   1   1       37.21       32.89      2.31 o 
  -8   1   1      238.05      245.11      6.95 o 
  -7   1   1        0.10        0.31      0.63 o 
  -6   1   1     3527.92     3555.39     81.20 o 
  -5   1   1     1605.39     1616.12     51.00 o 
  -4   1   1     1682.12     1690.86     37.62 o 
  -3   1   1      833.22      838.37     18.89 o 
  -2   1   1      263.23      254.88      4.39 o 
  -1   1   1     3241.05     3060.18     55.41 o 
   0   1   1      747.38      798.95      9.21 o 
   1   1   1    10537.95     9353.03    146.65 o 
   2   1   1      108.03      120.68      2.10 o 
   3   1   1     3053.57     3222.45     45.21 o 
   4   1   1       34.93       40.52      1.27 o 
   5   1   1     2739.05     2801.77     46.47 o 
   6   1   1      639.57      630.89     17.90 o 
   7   1   1      223.97      220.45      7.93 o 
   8   1   1       90.52       96.69      4.75 o 
  -9   2   1      325.28      327.59     12.85 o 
  -8   2   1      152.31      150.16      5.21 o 
  -7   2   1      662.92      690.79     16.63 o 
  -6   2   1      179.64      189.31      4.43 o 
  -5   2   1     1495.70     1529.85     28.05 o 
  -4   2   1     1244.82     1276.06     23.38 o 
  -3   2   1     2213.04     2269.48     39.28 o 
  -2   2   1     7947.23     7207.73    102.54 o 
  -1   2   1       20.17       22.58      0.56 o 
   0   2   1     2501.58     2593.73     32.76 o 
   1   2   1      398.80      401.94      7.38 o 
   2   2   1     9391.31     8808.63    300.40 o 
   3   2   1     1626.12     1673.68     25.57 o 
   4   2   1     1015.67     1036.28     17.75 o 
   5   2   1      411.15      423.32     12.78 o 
   6   2   1      128.66      136.58     13.23 o 
   7   2   1      294.20      309.19     10.50 o 
   8   2   1       31.68       34.06      2.96 o 
  -9   3   1        3.97        4.29      1.40 o 
  -8   3   1      206.26      231.98      8.40 o 
  -7   3   1       10.03        8.43      1.40 o 
  -6   3   1     2145.69     2213.21     54.02 o 
  -5   3   1     2833.74     2936.10     91.08 o 
  -4   3   1      712.45      727.27     11.38 o 
  -3   3   1     2444.11     2572.05     36.20 o 
  -2   3   1     1412.53     1430.34     18.34 o 
  -1   3   1     8070.06     7341.60     87.68 o 
   0   3   1      291.63      327.54      4.89 o 
   1   3   1     9053.10     8566.59    125.43 o 
   2   3   1      679.25      784.19     18.79 o 
   3   3   1     4795.96     4754.71    184.16 o 
   4   3   1        7.69       15.54      1.15 o 
   5   3   1     1635.83     1547.71     89.64 o 
   6   3   1      715.58      731.43     21.36 o 
   7   3   1        0.80        1.39      1.40 o 
  -9   4   1      484.37      525.39     16.97 o 
  -8   4   1      191.36      189.53      5.64 o 
  -7   4   1      441.14      464.49     11.50 o 
  -6   4   1       25.26       23.79      1.52 o 
  -5   4   1     1864.20     1841.74     34.31 o 
  -4   4   1     1659.91     1716.35     27.03 o 
  -3   4   1      218.51      207.37      3.74 o 
  -2   4   1     6991.76     6785.80    100.43 o 
  -1   4   1      633.17      713.73     10.10 o 
   0   4   1     5007.97     5287.76     74.89 o 
   1   4   1       15.61       35.92      1.96 o 
   2   4   1     6326.57     6598.34    100.30 o 
   3   4   1     1859.10     1825.19     34.70 o 
   4   4   1      444.86      440.30     11.64 o 
   5   4   1      209.66      206.31      7.01 o 
   6   4   1      166.41      161.55      7.84 o 
   7   4   1      171.66      185.76      8.21 o 
  -9   5   1        3.37        3.93      1.33 o 
  -8   5   1      394.03      406.65     10.82 o 
  -7   5   1       48.29       45.81      2.51 o 
  -6   5   1     1082.73     1062.10     24.31 o 
  -5   5   1     1875.35     1809.02     39.79 o 
  -4   5   1      151.35      137.56      2.81 o 
  -3   5   1     2424.37     2448.78     33.29 o 
  -2   5   1       94.70       72.24      1.67 o 
  -1   5   1     5141.47     4996.76     66.34 o 
   0   5   1     1338.36     1445.86     21.29 o 
   1   5   1     1330.82     1323.53     22.12 o 
   2   5   1       87.49       94.46      2.83 o 
   3   5   1     1849.86     1800.15     39.29 o 
   4   5   1      284.66      270.76      9.94 o 
   5   5   1      350.42      354.36     10.62 o 
   6   5   1      330.71      327.29     12.28 o 
  -9   6   1      594.84      620.49     25.18 o 
  -8   6   1      386.21      378.77     13.40 o 
  -7   6   1      263.69      258.08      8.63 o 
  -6   6   1      187.83      184.21      5.92 o 
  -5   6   1     1538.59     1446.70     32.53 o 
  -4   6   1     1830.89     1826.42     37.31 o 
  -3   6   1       56.67       50.97      1.52 o 
  -2   6   1     1569.93     1613.83     22.27 o 
  -1   6   1        2.38        3.61      0.55 o 
   0   6   1     1703.62     1740.36     25.60 o 
   1   6   1       54.95       64.23      2.17 o 
   2   6   1     1932.07     1989.66     38.08 o 
   3   6   1      268.56      255.66      8.20 o 
   4   6   1      182.29      193.14      9.55 o 
   5   6   1      104.53      108.94      6.60 o 
   6   6   1      252.80      247.17     13.36 o 
  -8   7   1      317.97      332.58      9.91 o 
  -7   7   1      200.91      185.68      6.42 o 
  -6   7   1      307.02      299.55      8.78 o 
  -5   7   1      572.55      571.50     14.45 o 
  -4   7   1      202.83      197.35      4.85 o 
  -3   7   1     1517.47     1482.48     29.42 o 
  -2   7   1      259.70      268.68      4.75 o 
  -1   7   1     3684.64     3876.88     51.90 o 
   0   7   1      336.30      340.08      7.55 o 
   1   7   1      423.56      459.11      8.74 o 
   2   7   1        6.68        7.03      1.50 o 
   3   7   1      933.57      953.73     35.55 o 
   4   7   1      473.52      506.29     22.74 o 
   5   7   1       37.47       34.28      3.42 o 
  -8   8   1      187.84      183.07      7.54 o 
  -7   8   1      162.82      160.61      6.05 o 
  -6   8   1      316.21      301.84      9.17 o 
  -5   8   1      915.51      903.04     21.85 o 
  -4   8   1     2945.83     2837.95     50.76 o 
  -3   8   1        8.95       10.30      1.15 o 
  -2   8   1     2183.64     2208.34     32.95 o 
  -1   8   1        1.32        3.81      0.81 o 
   0   8   1     2858.72     2745.38     49.38 o 
   1   8   1      309.93      300.00      8.16 o 
   2   8   1     1077.73     1091.05     26.03 o 
   3   8   1      250.79      264.76      9.25 o 
   4   8   1      115.56      109.34      8.14 o 
  -8   9   1      437.55      452.95     29.55 o 
  -7   9   1      521.97      500.77     15.98 o 
  -6   9   1       47.16       53.29      3.35 o 
  -5   9   1      254.57      252.14      7.19 o 
  -4   9   1       14.70       14.25      1.50 o 
  -3   9   1      676.23      676.51     13.85 o 
  -2   9   1       57.28       54.86      3.50 o 
  -1   9   1      912.79      971.10     17.25 o 
   0   9   1      320.76      324.37      6.50 o 
   1   9   1       44.67       49.03      3.75 o 
   2   9   1        4.85        1.19      1.51 o 
   3   9   1      237.90      263.26      9.57 o 
  -7  10   1      106.03      114.73      7.07 o 
  -6  10   1      209.91      219.40      8.81 o 
  -5  10   1      319.94      317.30      8.87 o 
  -4  10   1     1307.43     1254.61     27.96 o 
  -3  10   1        6.50        7.22      2.22 o 
  -2  10   1      851.94      823.73     23.24 o 
  -1  10   1        4.82        3.04      1.93 o 
   0  10   1     1202.74     1180.23     20.55 o 
   1  10   1      495.38      500.57     12.44 o 
   2  10   1       93.51       71.26      6.32 o 
  -6  11   1       46.11       54.84      4.27 o 
  -5  11   1      337.56      325.81     12.76 o 
  -4  11   1      121.96      123.78      6.17 o 
  -3  11   1      728.74      724.82     21.45 o 
  -2  11   1       41.53       42.57      3.47 o 
  -1  11   1      435.72      472.98     21.45 o 
   0  11   1       75.63       74.00      8.22 o 
   1  11   1      216.57      224.96     10.26 o 
  -4  12   1      497.60      512.28     19.89 o 
  -3  12   1       63.82       59.56      5.08 o 
  -2  12   1      234.92      221.59     10.68 o 
   0 -12   2        0.11        0.51      3.08 o 
   1 -12   2      407.29      421.70     13.65 o 
   2 -12   2        9.11       10.93      2.59 o 
   3 -12   2      923.05      940.49     33.05 o 
   4 -12   2      101.47      106.87     14.13 o 
  -2 -11   2       47.42       51.06      5.05 o 
  -1 -11   2       90.62       95.49      6.36 o 
   0 -11   2      931.22      956.01     25.70 o 
   1 -11   2      251.25      250.68      9.09 o 
   2 -11   2      352.55      353.36     12.04 o 
   3 -11   2       10.34       12.71      3.18 o 
   4 -11   2      426.89      428.04     19.01 o 
   5 -11   2       73.45       80.11      5.18 o 
   6 -11   2       91.37       88.15      5.36 o 
  -3 -10   2      302.85      318.03     13.20 o 
  -2 -10   2        1.01        2.13      1.97 o 
  -1 -10   2      407.01      413.77     12.35 o 
   0 -10   2        7.28        7.78      1.22 o 
   1 -10   2      893.77      883.07     20.34 o 
   2 -10   2        0.98        1.69      1.06 o 
   3 -10   2      797.34      784.58     22.44 o 
   4 -10   2      132.35      124.15      4.58 o 
   5 -10   2      237.11      243.33      7.27 o 
   6 -10   2       58.70       55.31      3.56 o 
   7 -10   2      432.46      434.28     14.62 o 
  -4  -9   2      196.08      203.15      8.23 o 
  -3  -9   2       85.02       82.88      5.74 o 
  -2  -9   2      474.60      479.98     18.71 o 
  -1  -9   2      526.12      553.05     13.24 o 
   0  -9   2     2368.45     2345.34     42.77 o 
   1  -9   2       13.05       19.60      1.64 o 
   2  -9   2     1010.78     1026.42     22.96 o 
   3  -9   2       17.46       19.81      1.53 o 
   4  -9   2     1523.68     1486.11     27.85 o 
   5  -9   2      384.92      400.22     10.14 o 
   6  -9   2      101.31       95.59      4.56 o 
   7  -9   2      393.80      383.40     11.50 o 
   8  -9   2        1.21        3.33      1.72 o 
  -5  -8   2       32.34       28.52      4.62 o 
  -4  -8   2      328.38      302.14     12.09 o 
  -3  -8   2     1402.74     1406.81     39.38 o 
  -2  -8   2       12.32       20.04      2.11 o 
  -1  -8   2     1972.99     1978.72     49.43 o 
   0  -8   2        7.02        7.80      1.03 o 
   1  -8   2     5066.24     5026.54     87.83 o 
   2  -8   2      416.96      410.50      7.96 o 
   3  -8   2     1248.78     1268.27     21.28 o 
   4  -8   2      261.35      243.29      5.96 o 
   5  -8   2      136.92      135.30      7.00 o 
   6  -8   2      163.13      162.77      6.00 o 
   7  -8   2      194.80      183.45      6.73 o 
   8  -8   2      467.53      499.85     16.70 o 
  -6  -7   2      505.25      518.23     23.12 o 
  -5  -7   2        0.61       -0.15      1.31 o 
  -4  -7   2      476.78      465.66     21.20 o 
  -3  -7   2        8.42        6.94      1.38 o 
  -2  -7   2     2551.16     2493.08     54.74 o 
  -1  -7   2       63.63       56.90      2.59 o 
   0  -7   2     5217.37     5343.42     93.26 o 
   1  -7   2      698.07      717.34     11.48 o 
   2  -7   2     2639.29     2709.62     39.60 o 
   3  -7   2      459.73      468.34      9.32 o 
   4  -7   2     2467.37     2436.76     39.10 o 
   5  -7   2     1773.51     1742.49     39.24 o 
   6  -7   2      138.47      124.89      4.97 o 
   7  -7   2      462.20      457.37     17.73 o 
   8  -7   2       49.71       46.23      3.09 o 
  -6  -6   2       55.64       66.91      6.69 o 
  -5  -6   2      476.44      497.32     13.91 o 
  -4  -6   2       11.27       13.69      1.80 o 
  -3  -6   2     2294.22     2297.17     50.36 o 
  -2  -6   2      450.86      438.92     22.15 o 
  -1  -6   2     1468.78     1431.19     26.06 o 
   0  -6   2       94.95      108.41      2.48 o 
   1  -6   2     5628.81     5608.89     79.87 o 
   2  -6   2     2528.44     2574.31     37.35 o 
   3  -6   2      560.28      540.59      8.84 o 
   4  -6   2      433.58      412.38      8.53 o 
   5  -6   2      171.21      185.78      5.01 o 
   6  -6   2      473.46      501.71     12.91 o 
   7  -6   2       67.68       62.39      3.22 o 
   8  -6   2      588.21      610.24     15.80 o 
  -7  -5   2      101.96      125.60      8.71 o 
  -6  -5   2      505.83      505.92     13.99 o 
  -5  -5   2      195.28      209.65      8.18 o 
  -4  -5   2       78.56       82.11      3.58 o 
  -3  -5   2       40.63       53.70      4.11 o 
  -2  -5   2     2029.17     2071.71     40.54 o 
  -1  -5   2     1154.56     1157.34     31.80 o 
   0  -5   2     3477.98     3576.25     51.09 o 
   1  -5   2     1103.77     1089.80     17.91 o 
   2  -5   2     3174.79     3277.84     47.04 o 
   3  -5   2     1866.35     1860.95     25.99 o 
   4  -5   2     1363.06     1359.94     23.93 o 
   5  -5   2     2945.21     2827.26     52.61 o 
   6  -5   2      111.40      108.26      4.08 o 
   7  -5   2      551.11      533.26     15.53 o 
   8  -5   2      397.93      382.71     10.62 o 
   9  -5   2      580.83      589.78     21.45 o 
  -7  -4   2       13.09       10.95      1.86 o 
  -6  -4   2     1115.67     1125.91     26.22 o 
  -5  -4   2     1264.18     1235.05     27.93 o 
  -4  -4   2      139.77      145.64      4.83 o 
  -3  -4   2     2756.60     2750.02     44.81 o 
  -2  -4   2        0.26        3.03      1.06 o 
  -1  -4   2     1911.59     1834.61     35.65 o 
   0  -4   2      287.24      356.14      5.78 o 
   1  -4   2     5884.80     5745.16    125.61 o 
   2  -4   2     3722.12     3802.28     54.25 o 
   3  -4   2      709.62      719.21     13.00 o 
   4  -4   2     2692.29     2766.02     47.12 o 
   5  -4   2     1013.02     1052.34     20.53 o 
   6  -4   2     4289.91     4356.24     80.29 o 
   7  -4   2        6.90        6.57      1.45 o 
   8  -4   2     2056.82     1925.78     49.70 o 
   9  -4   2       13.35       17.98      4.88 o 
  -8  -3   2      241.81      241.63      7.88 o 
  -7  -3   2       37.36       38.83      2.52 o 
  -6  -3   2     1504.54     1513.07     29.80 o 
  -5  -3   2       39.72       41.04      1.99 o 
  -4  -3   2     1863.75     1936.68     37.74 o 
  -3  -3   2      107.20      113.35      2.98 o 
  -2  -3   2     7488.58     7085.81    171.84 o 
  -1  -3   2     1522.10     1575.16     30.48 o 
   0  -3   2     4723.78     4624.43    103.05 o 
   1  -3   2     1162.18     1260.53     18.34 o 
   2  -3   2     2506.40     2597.67     41.41 o 
   3  -3   2     5603.73     5720.05     95.98 o 
   4  -3   2      891.12     1019.17     19.54 o 
   5  -3   2     3087.17     3055.82     56.55 o 
   6  -3   2     1508.82     1556.25     29.69 o 
   7  -3   2      465.78      485.98     10.57 o 
   8  -3   2       52.81       46.79      2.48 o 
   9  -3   2      287.57      306.62      9.72 o 
  -8  -2   2       12.53       16.04      2.83 o 
  -7  -2   2      184.36      186.69      5.78 o 
  -6  -2   2      456.75      456.89     10.07 o 
  -5  -2   2     4504.92     4595.68     74.03 o 
  -4  -2   2      881.09      978.61     18.35 o 
  -3  -2   2     5922.30     5888.65    105.57 o 
  -2  -2   2     2181.55     2406.57     43.34 o 
  -1  -2   2     8482.26     7221.09    161.46 o 
   0  -2   2       56.02       56.91      1.48 o 
   1  -2   2     6174.01     5629.74     85.13 o 
   2  -2   2     1383.74     1297.97     22.22 o 
   3  -2   2      394.95      392.34      7.95 o 
   4  -2   2     1111.74     1075.59     17.97 o 
   5  -2   2      747.02      762.60     17.58 o 
   6  -2   2     1977.98     2005.65     43.89 o 
   7  -2   2        7.91       11.18      1.55 o 
   8  -2   2      239.55      253.29     14.90 o 
   9  -2   2        0.74        0.51      1.28 o 
  -8  -1   2      224.78      223.02     14.65 o 
  -7  -1   2        8.79       10.12      1.62 o 
  -6  -1   2      752.78      733.68     18.73 o 
  -5  -1   2       52.36       55.85      2.60 o 
  -4  -1   2     2880.91     3039.73     68.78 o 
  -3  -1   2      210.06      238.20      6.75 o 
  -2  -1   2     7407.56     6713.67    257.99 o 
  -1  -1   2     3968.30     3962.20     89.23 o 
   0  -1   2       72.08       78.05      2.65 o 
   1  -1   2     1081.16     1114.60     16.64 o 
   2  -1   2     2282.05     2305.54     35.81 o 
   3  -1   2     5807.83     5744.65    137.07 o 
   4  -1   2       47.68       55.54      1.84 o 
   5  -1   2     1558.49     1585.78     29.38 o 
   6  -1   2       65.16       68.59      2.99 o 
   7  -1   2      699.42      687.55     19.69 o 
   8  -1   2        5.14        8.79      1.63 o 
  -8   0   2       31.11       22.87      3.26 o 
  -7   0   2      419.42      432.24     12.78 o 
  -6   0   2       41.59       38.78      2.34 o 
  -5   0   2     4351.45     4302.63     82.59 o 
  -4   0   2     1700.14     1769.10     40.96 o 
  -3   0   2     2689.27     2633.02     59.61 o 
  -2   0   2     1740.80     1797.85     32.40 o 
  -1   0   2    10003.28     8610.23    110.38 o 
   0   0   2     2659.17     2717.12     35.71 o 
   1   0   2     5978.64     5415.06     75.40 o 
   2   0   2     2856.27     2779.17     57.70 o 
   3   0   2      647.43      710.35     12.26 o 
   4   0   2     3402.19     3479.65     62.47 o 
   5   0   2       65.22       60.21      2.25 o 
   6   0   2     2311.34     2331.89     59.61 o 
   7   0   2      205.27      207.39      7.65 o 
   8   0   2       38.72       45.53      3.34 o 
  -8   1   2      275.62      278.74     12.32 o 
  -7   1   2       23.38       32.92      2.85 o 
  -6   1   2      255.78      258.87      8.45 o 
  -5   1   2      105.01      111.76      3.82 o 
  -4   1   2     3607.76     3650.95     66.74 o 
  -3   1   2     1320.16     1484.48     40.35 o 
  -2   1   2     5666.09     5281.93    125.69 o 
  -1   1   2     4561.23     4235.49     57.00 o 
   0   1   2        4.51        6.32      0.38 o 
   1   1   2     1234.56     1312.23     29.58 o 
   2   1   2     1879.28     1851.01     47.56 o 
   3   1   2     6692.26     6529.48    103.23 o 
   4   1   2       21.91       29.87      1.10 o 
   5   1   2     1337.44     1357.96     35.74 o 
   6   1   2       91.98       92.19      4.32 o 
   7   1   2      760.22      790.16     22.78 o 
   8   1   2       30.54       34.31      4.37 o 
  -9   2   2      329.91      334.77     10.96 o 
  -8   2   2       14.28       18.83      1.57 o 
  -7   2   2      819.70      817.99     19.99 o 
  -6   2   2       10.72       10.43      0.88 o 
  -5   2   2     3941.47     3971.01     70.99 o 
  -4   2   2      642.13      660.36     12.69 o 
  -3   2   2     2316.91     2466.30     55.14 o 
  -2   2   2      497.22      513.65      9.20 o 
  -1   2   2     3666.06     3597.02     55.80 o 
   0   2   2     9446.32     8195.51    110.32 o 
   1   2   2       36.99       42.47      1.25 o 
   2   2   2     4343.38     4384.26    101.18 o 
   3   2   2       15.25       12.46      0.70 o 
   4   2   2     4726.09     4754.63    100.18 o 
   5   2   2      282.05      285.65     13.49 o 
   6   2   2     1874.54     1872.81     49.24 o 
   7   2   2      413.84      404.33     13.38 o 
   8   2   2       43.69       50.10      4.62 o 
  -9   3   2       80.64       83.73      3.99 o 
  -8   3   2      918.11      961.01     23.78 o 
  -7   3   2       23.73       25.48      2.09 o 
  -6   3   2      596.36      594.52     17.51 o 
  -5   3   2      192.93      208.02      8.28 o 
  -4   3   2     5095.47     5263.39     71.48 o 
  -3   3   2     1839.24     1975.03     33.84 o 
  -2   3   2     3918.26     3938.87     68.44 o 
  -1   3   2     3370.83     3467.60     40.82 o 
   0   3   2      305.74      279.21      4.06 o 
   1   3   2     1279.82     1203.42     24.41 o 
   2   3   2       27.99       16.58      1.30 o 
   3   3   2     2819.50     2726.44     50.81 o 
   4   3   2      323.66      329.68     10.68 o 
   5   3   2      373.70      382.31     12.41 o 
   6   3   2        2.51        3.16      1.35 o 
   7   3   2      301.27      326.62     11.77 o 
  -9   4   2      283.12      290.85      9.46 o 
  -8   4   2       74.45       76.81      2.96 o 
  -7   4   2     1278.11     1293.31     41.28 o 
  -6   4   2      160.51      163.25      8.38 o 
  -5   4   2     2639.44     2628.76     79.78 o 
  -4   4   2     1216.16     1260.63     24.01 o 
  -3   4   2     2464.72     2507.69     48.41 o 
  -2   4   2     1022.64     1049.46     12.79 o 
  -1   4   2     1539.72     1526.57     18.71 o 
   0   4   2     4478.65     4385.15     58.00 o 
   1   4   2      145.60      148.89      2.92 o 
   2   4   2      694.88      723.03     16.24 o 
   3   4   2      305.34      298.61      9.34 o 
   4   4   2     1711.01     1689.52     65.54 o 
   5   4   2       52.36       48.47      3.56 o 
   6   4   2      450.37      473.75     15.74 o 
   7   4   2       90.87      107.66      7.19 o 
  -9   5   2        8.52       12.92      1.69 o 
  -8   5   2      707.65      739.93     18.02 o 
  -7   5   2      257.36      246.88      9.27 o 
  -6   5   2      415.02      405.04     10.48 o 
  -5   5   2        7.01       10.09      4.98 o 
  -4   5   2     2883.69     2789.67     54.05 o 
  -3   5   2     2053.83     2024.35     30.56 o 
  -2   5   2     1044.55     1062.80     13.34 o 
  -1   5   2     1993.43     1991.81     27.29 o 
   0   5   2     1220.62     1196.15     16.72 o 
   1   5   2     2540.27     2481.40     37.19 o 
   2   5   2       79.52       87.39      2.73 o 
   3   5   2     1637.44     1605.24     35.49 o 
   4   5   2       55.71       45.43      4.29 o 
   5   5   2      423.76      431.78     19.01 o 
   6   5   2        0.68        2.42      1.71 o 
  -9   6   2      349.43      341.70     11.17 o 
  -8   6   2      121.14      129.94      7.31 o 
  -7   6   2     1320.91     1312.94     30.12 o 
  -6   6   2      203.60      193.76      6.20 o 
  -5   6   2      810.72      789.63     18.81 o 
  -4   6   2      420.84      418.25      9.71 o 
  -3   6   2     2050.33     2067.90     31.36 o 
  -2   6   2     1820.94     1862.04     23.90 o 
  -1   6   2     1228.61     1244.21     16.41 o 
   0   6   2     4359.31     4447.37     64.43 o 
   1   6   2      125.17      136.25      3.37 o 
   2   6   2     1350.25     1335.14     30.00 o 
   3   6   2       38.04       41.11      2.93 o 
   4   6   2     1807.39     1751.43     53.19 o 
   5   6   2      201.35      200.83      9.01 o 
   6   6   2      135.98      127.70      8.99 o 
  -8   7   2      682.65      680.97     17.48 o 
  -7   7   2      185.78      177.24      6.22 o 
  -6   7   2      915.06      901.53     21.76 o 
  -5   7   2      241.14      228.43      7.13 o 
  -4   7   2     1805.53     1766.91     29.93 o 
  -3   7   2     1834.68     1772.01     32.23 o 
  -2   7   2       38.05       41.01      1.41 o 
  -1   7   2     1091.64     1148.30     16.58 o 
   0   7   2       68.06       72.41      2.52 o 
   1   7   2     1980.54     2054.43     33.20 o 
   2   7   2      209.03      188.36      6.82 o 
   3   7   2      203.20      213.95      7.85 o 
   4   7   2       37.59       37.63      5.00 o 
   5   7   2      106.54      121.02      9.25 o 
  -8   8   2       41.41       28.14      3.73 o 
  -7   8   2      802.06      781.17     19.74 o 
  -6   8   2      697.69      670.94     19.70 o 
  -5   8   2      155.31      149.92      5.56 o 
  -4   8   2      218.28      231.35      8.67 o 
  -3   8   2     1111.73     1065.97     20.28 o 
  -2   8   2     1298.56     1332.88     28.89 o 
  -1   8   2      592.73      562.48      9.73 o 
   0   8   2     1430.45     1443.95     22.42 o 
   1   8   2        8.44        8.98      1.30 o 
   2   8   2      640.45      649.01     14.72 o 
   3   8   2        0.22        0.97      1.50 o 
   4   8   2      717.20      720.52     19.77 o 
  -8   9   2      284.85      285.67     10.54 o 
  -7   9   2       15.68       12.22      2.18 o 
  -6   9   2      873.84      831.70     20.99 o 
  -5   9   2      599.45      603.77     14.20 o 
  -4   9   2     1019.39     1000.89     19.48 o 
  -3   9   2     1583.21     1535.61     33.29 o 
  -2   9   2      122.07      108.79      6.20 o 
  -1   9   2      869.92      870.21     21.81 o 
   0   9   2       48.73       52.35      2.70 o 
   1   9   2     1491.68     1512.84     27.72 o 
   2   9   2      225.50      225.30      7.19 o 
   3   9   2      105.06      116.40      5.07 o 
  -7  10   2      473.62      476.17     15.71 o 
  -6  10   2     1157.71     1135.58     32.04 o 
  -5  10   2       58.29       64.59      3.63 o 
  -4  10   2      532.12      509.21     12.97 o 
  -3  10   2      318.64      303.74     10.77 o 
  -2  10   2     1482.86     1438.20     38.06 o 
  -1  10   2        1.59        2.06      2.06 o 
   0  10   2      602.13      622.44     18.08 o 
   1  10   2        0.21        1.77      1.30 o 
   2  10   2      287.67      309.68     11.98 o 
  -6  11   2       93.74       90.03      5.44 o 
  -5  11   2      749.28      748.19     38.54 o 
  -4  11   2        5.93       10.33      3.53 o 
  -3  11   2      665.78      667.56     20.54 o 
  -2  11   2       34.94       36.83      3.76 o 
  -1  11   2      437.30      459.33     17.55 o 
   0  11   2       53.86       57.55      7.19 o 
   0 -12   3      213.10      249.15     11.87 o 
   1 -12   3      533.36      547.62     20.26 o 
   2 -12   3       12.10        8.81      2.33 o 
   3 -12   3      129.00      131.07      7.76 o 
   4 -12   3       31.38       30.10      3.72 o 
  -2 -11   3      436.67      449.77     16.85 o 
  -1 -11   3      111.40      124.17      5.98 o 
   0 -11   3      175.28      168.56      7.19 o 
   1 -11   3      414.87      422.04     11.38 o 
   2 -11   3      865.27      872.66     24.75 o 
   3 -11   3       42.64       45.45      3.63 o 
   4 -11   3      958.44      945.77     26.79 o 
   5 -11   3        5.82        6.34      2.09 o 
   6 -11   3      493.35      480.77     16.07 o 
  -3 -10   3        5.71        4.51      2.28 o 
  -2 -10   3      185.04      183.55      7.21 o 
  -1 -10   3      132.68      133.32      5.93 o 
   0 -10   3      198.97      200.02      5.56 o 
   1 -10   3     1607.82     1652.91     35.82 o 
   2 -10   3       24.66       24.32      2.16 o 
   3 -10   3     1458.10     1397.23     37.23 o 
   4 -10   3        5.72        4.83      1.19 o 
   5 -10   3     1462.51     1493.84     31.30 o 
   6 -10   3      167.73      180.43      9.16 o 
   7 -10   3      136.84      139.85      6.90 o 
  -4  -9   3       48.40       41.40      4.44 o 
  -3  -9   3      731.33      661.72     82.35 o 
  -2  -9   3     1073.32     1050.01     25.65 o 
  -1  -9   3        1.61        1.89      1.08 o 
   0  -9   3      988.53      969.62     19.01 o 
   1  -9   3       65.67       71.67      2.95 o 
   2  -9   3     3381.83     3339.75     68.88 o 
   3  -9   3      382.52      395.47      7.98 o 
   4  -9   3     1408.41     1403.52     26.50 o 
   5  -9   3      143.09      138.04      4.87 o 
   6  -9   3     1006.07      982.83     24.26 o 
   7  -9   3       83.08       95.54      4.84 o 
  -5  -8   3      351.17      298.30     15.67 o 
  -4  -8   3       46.67       40.71     16.57 o 
  -3  -8   3       95.57       92.72      4.45 o 
  -2  -8   3      384.27      388.08     11.14 o 
  -1  -8   3      844.30      868.17     18.92 o 
   0  -8   3        1.77        4.56      0.94 o 
   1  -8   3     1419.97     1453.55     27.16 o 
   2  -8   3      184.27      189.27      4.45 o 
   3  -8   3     1734.55     1749.57     28.90 o 
   4  -8   3      183.92      195.43      4.57 o 
   5  -8   3     1219.93     1181.95     27.85 o 
   6  -8   3      437.11      437.40     12.22 o 
   7  -8   3        6.92        7.24      1.70 o 
   8  -8   3       36.22       42.91      5.14 o 
  -6  -7   3       53.40       40.34      4.88 o 
  -5  -7   3      351.57      363.08     15.29 o 
  -4  -7   3      464.21      465.87     20.06 o 
  -3  -7   3       62.40       62.03      3.39 o 
  -2  -7   3      681.12      686.06     17.07 o 
  -1  -7   3      366.92      384.08     12.73 o 
   0  -7   3      445.56      443.43      9.40 o 
   1  -7   3        3.86        5.86      0.84 o 
   2  -7   3     3547.62     3540.31     51.25 o 
   3  -7   3      979.32      983.50     16.79 o 
   4  -7   3      868.09      869.94     18.24 o 
   5  -7   3      224.71      212.35      5.79 o 
   6  -7   3      918.87      909.35     27.35 o 
   7  -7   3      484.16      501.66     13.51 o 
   8  -7   3      266.25      251.95      8.32 o 
  -6  -6   3     1123.38     1117.88     36.95 o 
  -5  -6   3      176.08      174.34      7.83 o 
  -4  -6   3      945.52      916.69     23.15 o 
  -3  -6   3      141.74      136.61      5.03 o 
  -2  -6   3     2571.55     2450.60     53.44 o 
  -1  -6   3     2788.21     2696.70     52.48 o 
   0  -6   3      427.34      445.87      8.43 o 
   1  -6   3     1402.94     1413.15     21.14 o 
   2  -6   3      311.12      323.09      5.76 o 
   3  -6   3     2628.64     2630.34     42.14 o 
   4  -6   3      206.57      210.94      5.69 o 
   5  -6   3     1196.43     1154.98     22.87 o 
   6  -6   3      558.03      573.21     12.56 o 
   7  -6   3       99.45      103.90      4.50 o 
   8  -6   3      274.20      271.50     10.92 o 
  -7  -5   3       11.22       10.91      3.18 o 
  -6  -5   3      266.34      266.18     10.11 o 
  -5  -5   3      446.40      446.82     12.00 o 
  -4  -5   3     3052.43     2822.62     84.71 o 
  -3  -5   3        3.43        6.98      1.17 o 
  -2  -5   3     2733.56     2754.80     53.77 o 
  -1  -5   3       76.49       84.81      2.11 o 
   0  -5   3     3096.34     3209.42     46.02 o 
   1  -5   3        1.49        1.80      0.43 o 
   2  -5   3     7482.06     7652.70    108.62 o 
   3  -5   3     1045.56     1059.02     16.45 o 
   4  -5   3     1499.78     1508.26     26.63 o 
   5  -5   3      527.67      541.31     11.55 o 
   6  -5   3      196.87      191.73      5.27 o 
   7  -5   3     1580.26     1563.93     30.55 o 
   8  -5   3      296.17      270.69      9.34 o 
  -7  -4   3       28.17       27.37      2.48 o 
  -6  -4   3      404.17      429.44     10.29 o 
  -5  -4   3      368.01      364.37     12.91 o 
  -4  -4   3      579.21      556.63     13.71 o 
  -3  -4   3     1958.79     2028.02     33.37 o 
  -2  -4   3      264.71      228.98      5.75 o 
  -1  -4   3    12082.56    10446.69    253.82 o 
   0  -4   3     1381.76     1619.22     23.59 o 
   1  -4   3     6007.10     6100.63     94.83 o 
   2  -4   3        0.89        3.25      0.68 o 
   3  -4   3     6149.00     6229.07     96.95 o 
   4  -4   3      777.45      734.75     13.55 o 
   5  -4   3      693.38      664.51     13.63 o 
   6  -4   3      206.16      201.95      5.36 o 
   7  -4   3      166.73      167.75      4.90 o 
   8  -4   3       29.20       36.76      2.73 o 
  -8  -3   3      107.48      101.32      6.10 o 
  -7  -3   3      133.12      145.41      8.11 o 
  -6  -3   3        6.81        9.86      1.24 o 
  -5  -3   3      948.35      956.78     30.06 o 
  -4  -3   3     2223.03     2213.58     58.45 o 
  -3  -3   3      170.47      202.71      7.68 o 
  -2  -3   3     1578.34     1568.61     29.36 o 
  -1  -3   3       71.14      102.89      2.39 o 
   0  -3   3     2560.35     2541.23     45.75 o 
   1  -3   3      767.94      809.97     11.21 o 
   2  -3   3     2740.51     2673.92     39.66 o 
   3  -3   3     1425.11     1396.05     24.26 o 
   4  -3   3     1037.10     1030.22     18.27 o 
   5  -3   3      686.37      696.98     16.65 o 
   6  -3   3      261.87      286.51      6.85 o 
   7  -3   3     1185.97     1190.25     26.26 o 
   8  -3   3      143.66      138.02      4.82 o 
  -8  -2   3      445.73      466.54     12.34 o 
  -7  -2   3      726.76      736.13     16.09 o 
  -6  -2   3       94.25       90.16      4.52 o 
  -5  -2   3     1166.04     1210.14     22.66 o 
  -4  -2   3      385.00      356.33      7.30 o 
  -3  -2   3     5319.61     5644.97    144.37 o 
  -2  -2   3      302.94      380.43      6.71 o 
  -1  -2   3    11279.78     9943.04    191.28 o 
   0  -2   3     6538.60     6338.80    145.11 o 
   1  -2   3     5257.96     5007.71    168.67 o 
   2  -2   3      103.69       96.31      2.09 o 
   3  -2   3     7774.41     7353.67    193.16 o 
   4  -2   3     1731.66     1737.73     28.74 o 
   5  -2   3      558.19      572.50     11.76 o 
   6  -2   3      712.76      716.24     14.65 o 
   7  -2   3      228.83      220.72      6.35 o 
   8  -2   3      534.28      546.21     13.48 o 
  -8  -1   3       91.24       86.33     11.95 o 
  -7  -1   3      188.31      180.76      5.99 o 
  -6  -1   3        5.89        5.72      1.28 o 
  -5  -1   3     1469.08     1446.24     34.50 o 
  -4  -1   3     1003.39      908.26     22.13 o 
  -3  -1   3       80.66       82.92      1.99 o 
  -2  -1   3     1190.32     1221.91     20.44 o 
  -1  -1   3      358.15      366.98      5.76 o 
   0  -1   3     6483.40     6343.52     98.47 o 
   1  -1   3     1362.22     1365.57     27.35 o 
   2  -1   3      566.21      575.16      9.46 o 
   3  -1   3      829.72      823.32     14.58 o 
   4  -1   3      774.00      783.35     13.53 o 
   5  -1   3     1292.28     1324.29     25.27 o 
   6  -1   3      242.32      246.89      6.65 o 
   7  -1   3      876.12      890.48     20.19 o 
   8  -1   3       17.01       19.42      1.83 o 
  -8   0   3      831.14      858.75     29.06 o 
  -7   0   3     1295.33     1280.78     27.27 o 
  -6   0   3       45.86       55.70      4.06 o 
  -5   0   3     1486.36     1503.69     35.59 o 
  -4   0   3      705.29      741.83     12.89 o 
  -3   0   3     9859.16     8974.72    158.94 o 
  -2   0   3      149.63      180.88      4.62 o 
  -1   0   3     6578.02     6037.24     82.80 o 
   0   0   3     2918.73     3084.74     41.09 o 
   1   0   3     2001.73     2069.57     28.72 o 
   2   0   3     1025.01     1062.21     16.92 o 
   3   0   3     2888.61     2876.29     48.17 o 
   4   0   3     3149.61     3225.30     52.23 o 
   5   0   3       11.09       14.12      1.15 o 
   6   0   3     1256.78     1228.55     35.04 o 
   7   0   3        5.11        5.71      1.08 o 
   8   0   3     1282.91     1289.22     28.97 o 
  -9   1   3       69.29       80.10      6.25 o 
  -8   1   3      307.46      309.14      8.81 o 
  -7   1   3      269.96      277.56      5.76 o 
  -6   1   3     1413.20     1398.31     21.86 o 
  -5   1   3      577.47      558.14      9.24 o 
  -4   1   3     3437.06     3416.60     56.20 o 
  -3   1   3      321.56      349.65      6.97 o 
  -2   1   3     4997.48     4852.77     71.32 o 
  -1   1   3       79.78       81.44      1.64 o 
   0   1   3    15405.92    13652.16    174.71 o 
   1   1   3     2209.32     2220.17     36.29 o 
   2   1   3      961.32     1029.94     19.93 o 
   3   1   3      185.11      176.63      4.22 o 
   4   1   3      585.21      535.16     15.47 o 
   5   1   3     1144.92     1097.56     29.67 o 
   6   1   3        3.60        4.03      0.92 o 
   7   1   3      307.37      331.67      9.02 o 
   8   1   3       39.54       45.84      2.99 o 
  -9   2   3      103.55      103.22      4.24 o 
  -8   2   3      426.51      433.46     14.30 o 
  -7   2   3     1044.70     1036.96     24.93 o 
  -6   2   3        4.78        7.47      0.85 o 
  -5   2   3      662.41      706.17     12.26 o 
  -4   2   3      371.86      408.96      7.37 o 
  -3   2   3     8705.78     8040.71    124.80 o 
  -2   2   3     1500.17     1613.06     19.67 o 
  -1   2   3     5230.38     5330.79     89.35 o 
   0   2   3     2148.28     2261.87     30.60 o 
   1   2   3     1393.41     1386.23     22.25 o 
   2   2   3     2133.36     2053.39     38.87 o 
   3   2   3      408.68      425.93      9.11 o 
   4   2   3     1294.89     1208.42     50.62 o 
   5   2   3        4.51        5.20      2.06 o 
   6   2   3      240.17      228.59      8.74 o 
   7   2   3       38.18       38.41      2.51 o 
  -9   3   3      112.71      117.93      4.96 o 
  -8   3   3      374.15      351.39     10.36 o 
  -7   3   3      336.61      344.09     11.41 o 
  -6   3   3     3046.19     2994.53     79.05 o 
  -5   3   3       57.58       66.44      1.97 o 
  -4   3   3     2697.54     2693.49     48.47 o 
  -3   3   3       43.78       46.59      1.73 o 
  -2   3   3     3660.22     3682.57     47.13 o 
  -1   3   3      839.42      877.63     12.25 o 
   0   3   3     6958.31     6737.92    125.96 o 
   1   3   3     3735.13     3587.08     56.43 o 
   2   3   3      825.99      881.39     17.64 o 
   3   3   3      350.51      331.35     13.10 o 
   4   3   3     1029.16     1021.67     28.24 o 
   5   3   3     1420.35     1366.64     37.17 o 
   6   3   3        0.05        0.83      0.92 o 
   7   3   3      347.50      346.94      9.96 o 
  -9   4   3      437.51      419.83     12.52 o 
  -8   4   3      374.55      374.15      9.82 o 
  -7   4   3     1442.47     1448.52     32.50 o 
  -6   4   3      275.55      274.86      7.41 o 
  -5   4   3     1056.14     1066.25     24.13 o 
  -4   4   3      612.13      644.41     14.87 o 
  -3   4   3     4101.01     4182.77     67.81 o 
  -2   4   3      580.67      550.82      7.49 o 
  -1   4   3     2470.67     2705.86     36.32 o 
   0   4   3      319.09      306.78      5.28 o 
   1   4   3     2318.20     2410.95     37.10 o 
   2   4   3     2623.32     2526.72     53.31 o 
   3   4   3       36.35       40.16      5.52 o 
   4   4   3     1153.09     1094.78     56.65 o 
   5   4   3        6.30        5.24      1.75 o 
   6   4   3      448.24      458.86     12.43 o 
  -9   5   3        1.06        3.08      1.93 o 
  -8   5   3      765.17      732.49     36.46 o 
  -7   5   3       34.64       38.97      2.26 o 
  -6   5   3     3431.22     3388.03     85.50 o 
  -5   5   3      694.51      693.81     19.07 o 
  -4   5   3     2181.88     2184.73     42.78 o 
  -3   5   3      134.90      155.96      3.22 o 
  -2   5   3     4426.14     4576.18     60.75 o 
  -1   5   3     1631.82     1659.50     22.87 o 
   0   5   3     1843.75     1860.99     25.48 o 
   1   5   3     3385.43     3343.39     48.87 o 
   2   5   3       45.28       44.77      2.17 o 
   3   5   3      775.40      784.09     18.67 o 
   4   5   3       84.55       82.33      4.93 o 
   5   5   3      756.14      763.00     18.98 o 
   6   5   3      123.67      128.61      6.08 o 
  -9   6   3      350.31      365.17     13.10 o 
  -8   6   3        5.59        5.36      1.58 o 
  -7   6   3      964.71      959.86     24.27 o 
  -6   6   3        0.02        2.09      1.00 o 
  -5   6   3     1806.17     1730.38     38.71 o 
  -4   6   3      137.93      143.78      4.36 o 
  -3   6   3     2195.70     2180.41     39.17 o 
  -2   6   3     1078.67     1117.70     15.16 o 
  -1   6   3     1149.34     1190.28     15.84 o 
   0   6   3      245.00      241.40      4.78 o 
   1   6   3     2150.71     2101.62     33.72 o 
   2   6   3     1320.69     1278.21     25.29 o 
   3   6   3       36.56       39.49      2.80 o 
   4   6   3      226.08      224.48      9.47 o 
   5   6   3       92.91       95.17      4.68 o 
  -8   7   3      218.81      218.53     10.41 o 
  -7   7   3      136.36      137.26      5.68 o 
  -6   7   3     1091.03     1071.41     25.44 o 
  -5   7   3      200.09      192.50      6.40 o 
  -4   7   3      640.47      649.24     12.08 o 
  -3   7   3       67.36       71.08      2.42 o 
  -2   7   3     3092.70     3196.83     46.75 o 
  -1   7   3     1790.70     1783.66     25.02 o 
   0   7   3      780.21      776.63     12.72 o 
   1   7   3     1940.08     1899.97     31.01 o 
   2   7   3       75.92       76.02      3.51 o 
   3   7   3     1210.55     1197.63     29.99 o 
   4   7   3        0.12        0.99      1.29 o 
  -8   8   3        0.74        0.51      1.23 o 
  -7   8   3     1033.12      978.97     24.03 o 
  -6   8   3       84.76       76.94      4.76 o 
  -5   8   3     2405.65     2344.70     52.35 o 
  -4   8   3     1494.72     1397.86     26.24 o 
  -3   8   3      962.36      969.47     18.76 o 
  -2   8   3     1844.73     1842.98     39.02 o 
  -1   8   3      355.90      358.51      7.45 o 
   0   8   3     1150.67     1115.16     19.16 o 
   1   8   3      654.18      664.04     13.57 o 
   2   8   3     1402.15     1358.56     31.50 o 
   3   8   3        0.92        1.48      1.32 o 
   4   8   3       99.86      101.11      6.08 o 
  -7   9   3       10.28       13.18      3.34 o 
  -6   9   3      229.19      232.78     13.14 o 
  -5   9   3      188.69      178.91      5.86 o 
  -4   9   3        8.26       12.47      1.41 o 
  -3   9   3      291.63      273.96      7.92 o 
  -2   9   3      309.64      317.09     10.67 o 
  -1   9   3     1507.29     1424.60     46.32 o 
   0   9   3        1.91        4.26      1.04 o 
   1   9   3      449.67      449.21     10.68 o 
   2   9   3       40.63       38.88      3.40 o 
   3   9   3      598.31      597.03     16.74 o 
  -6  10   3        0.29       -0.77      1.27 o 
  -5  10   3      759.46      785.09     18.00 o 
  -4  10   3      461.82      457.48     14.67 o 
  -3  10   3      143.56      157.24      6.86 o 
  -2  10   3      253.83      248.45     11.16 o 
  -1  10   3      189.88      193.82      9.11 o 
   0  10   3      658.92      672.17     18.64 o 
   1  10   3       50.76       59.40     10.13 o 
  -5  11   3       98.18       96.09      9.51 o 
  -4  11   3      280.01      287.76     10.70 o 
  -3  11   3      289.44      297.00     10.91 o 
  -2  11   3      156.33      159.08      8.43 o 
  -1  11   3      576.47      582.11     21.38 o 
   0 -12   4       32.55       31.76      4.27 o 
   1 -12   4        2.64        1.95      1.85 o 
   2 -12   4      310.87      314.91     13.50 o 
   3 -12   4      432.10      428.02     17.32 o 
   4 -12   4       18.16       22.18      3.27 o 
  -2 -11   4       16.21       15.16      4.37 o 
  -1 -11   4      801.18      828.79     21.85 o 
   0 -11   4      210.94      202.75      8.18 o 
   1 -11   4      449.63      468.28     12.39 o 
   2 -11   4      687.39      671.76     16.58 o 
   3 -11   4       23.43       23.08      2.78 o 
   4 -11   4      578.54      551.78     22.44 o 
   5 -11   4        8.09       12.30      2.45 o 
   6 -11   4      847.79      848.58     36.61 o 
  -3 -10   4      149.30      155.49      8.49 o 
  -2 -10   4      591.41      629.68     17.23 o 
  -1 -10   4      524.92      542.60     15.21 o 
   0 -10   4      134.08      142.58      4.49 o 
   1 -10   4       35.26       38.01      2.60 o 
   2 -10   4      374.04      372.80     10.25 o 
   3 -10   4      847.31      850.54     19.99 o 
   4 -10   4       72.00       72.15      3.57 o 
   5 -10   4      466.60      445.14     11.44 o 
   6 -10   4        7.31        6.35      2.18 o 
   7 -10   4      452.52      477.03     15.98 o 
  -4  -9   4      249.84      249.26     11.04 o 
  -3  -9   4      213.97      218.17      7.87 o 
  -2  -9   4       31.87       30.35      2.74 o 
  -1  -9   4      816.27      808.35     18.20 o 
   0  -9   4      610.48      600.67     12.67 o 
   1  -9   4        2.36        3.14      0.98 o 
   2  -9   4      329.33      337.17      9.19 o 
   3  -9   4        1.07        1.24      0.79 o 
   4  -9   4      629.12      628.78     11.81 o 
   5  -9   4       51.80       53.02      2.94 o 
   6  -9   4      477.43      485.82     13.73 o 
   7  -9   4      196.42      209.19      8.71 o 
  -5  -8   4       11.26       13.58      2.76 o 
  -4  -8   4     1027.14     1021.38     25.25 o 
  -3  -8   4      168.32      168.19      6.38 o 
  -2  -8   4     1035.86      948.11     29.49 o 
  -1  -8   4      260.19      269.49      7.91 o 
   0  -8   4     1388.66     1334.00     25.11 o 
   1  -8   4      189.75      179.62      4.99 o 
   2  -8   4     1943.97     1950.33     32.00 o 
   3  -8   4     1338.12     1338.51     22.63 o 
   4  -8   4       30.45       33.34      1.71 o 
   5  -8   4      547.32      544.52     12.37 o 
   6  -8   4       26.15       21.44      2.58 o 
   7  -8   4      765.03      760.15     24.51 o 
   8  -8   4       62.39       73.74      6.68 o 
  -6  -7   4        2.71        0.77      2.06 o 
  -5  -7   4      429.90      403.22     20.81 o 
  -4  -7   4      686.60      670.23     17.27 o 
  -3  -7   4      447.83      453.96     12.43 o 
  -2  -7   4     1492.36     1363.10     31.36 o 
  -1  -7   4     1080.76     1118.16     29.37 o 
   0  -7   4     4111.75     3967.19     69.97 o 
   1  -7   4       53.18       52.63      1.79 o 
   2  -7   4     1459.29     1482.37     22.41 o 
   3  -7   4      100.87      102.40      2.91 o 
   4  -7   4     3207.68     3259.42     52.14 o 
   5  -7   4       44.86       53.75      3.15 o 
   6  -7   4     1109.79     1107.78     26.30 o 
   7  -7   4      124.93      119.44      5.14 o 
   8  -7   4      121.24      113.89      6.52 o 
  -6  -6   4        2.77        2.22      1.78 o 
  -5  -6   4       71.70       77.86      3.97 o 
  -4  -6   4      962.60      964.82     23.22 o 
  -3  -6   4      279.60      273.34      8.23 o 
  -2  -6   4      321.89      314.29      8.97 o 
  -1  -6   4      378.33      383.76     12.02 o 
   0  -6   4      539.44      516.49      8.45 o 
   1  -6   4     2793.76     2874.16     41.65 o 
   2  -6   4      123.14      117.75      2.77 o 
   3  -6   4     4112.45     4146.83     65.62 o 
   4  -6   4      137.35      137.85      3.81 o 
   5  -6   4     1488.20     1462.98     37.75 o 
   6  -6   4       77.77       71.57      3.03 o 
   7  -6   4      864.74      857.69     21.05 o 
   8  -6   4      162.61      173.38      7.26 o 
  -7  -5   4      651.79      696.26     18.34 o 
  -6  -5   4       16.93       12.97      3.60 o 
  -5  -5   4      805.36      765.07     21.84 o 
  -4  -5   4       75.61       78.47      3.64 o 
  -3  -5   4     1534.34     1497.55     33.53 o 
  -2  -5   4     1401.15     1379.74     27.75 o 
  -1  -5   4     1001.52      993.18     19.92 o 
   0  -5   4     3631.73     3638.92     52.06 o 
   1  -5   4      398.76      476.34      8.60 o 
   2  -5   4      432.03      413.40      6.89 o 
   3  -5   4        3.12        3.23      0.55 o 
   4  -5   4     2569.51     2441.83     42.25 o 
   5  -5   4      486.94      502.65     14.24 o 
   6  -5   4      671.35      646.39     13.86 o 
   7  -5   4       75.76       81.96      3.38 o 
   8  -5   4      183.75      182.70      7.34 o 
  -7  -4   4       43.54       45.35      3.07 o 
  -6  -4   4      255.09      249.96     15.63 o 
  -5  -4   4       49.31       55.69      2.94 o 
  -4  -4   4     2163.45     2120.93     46.35 o 
  -3  -4   4     2255.74     2211.91     47.94 o 
  -2  -4   4      687.20      648.92     12.04 o 
  -1  -4   4     1644.02     1684.81     32.44 o 
   0  -4   4      379.41      356.30      7.24 o 
   1  -4   4     6663.63     6701.73     87.65 o 
   2  -4   4      648.35      757.81     12.85 o 
   3  -4   4     3579.68     3610.90     57.03 o 
   4  -4   4      165.90      165.58      4.05 o 
   5  -4   4     1874.19     1897.57     36.07 o 
   6  -4   4      135.94      133.73      4.14 o 
   7  -4   4      730.08      727.64     17.27 o 
   8  -4   4      344.30      383.32     10.58 o 
  -8  -3   4        5.98        9.47      2.07 o 
  -7  -3   4      909.50      923.60     19.53 o 
  -6  -3   4      559.27      541.05     13.84 o 
  -5  -3   4      313.14      311.76      8.58 o 
  -4  -3   4        2.89        2.64      0.56 o 
  -3  -3   4     2258.60     2210.12     40.67 o 
  -2  -3   4      799.54      693.64     15.77 o 
  -1  -3   4      893.14      902.07     13.80 o 
   0  -3   4     2104.87     2049.22     27.32 o 
   1  -3   4       21.43       29.03      1.09 o 
   2  -3   4      546.97      526.68      9.06 o 
   3  -3   4      137.99      150.37      3.60 o 
   4  -3   4     2058.52     2060.07     35.62 o 
   5  -3   4      807.85      781.43     15.87 o 
   6  -3   4      352.60      338.70      8.02 o 
   7  -3   4      160.50      159.11      5.33 o 
   8  -3   4      242.80      241.51      7.44 o 
  -8  -2   4      295.91      306.05      8.87 o 
  -7  -2   4        9.46        7.48      1.30 o 
  -6  -2   4     1016.19     1025.98     23.83 o 
  -5  -2   4      420.94      433.03      8.98 o 
  -4  -2   4     2374.92     2487.55     45.26 o 
  -3  -2   4     4633.94     4809.92     85.90 o 
  -2  -2   4     1806.52     1990.88     34.05 o 
  -1  -2   4     6679.71     6586.41    118.12 o 
   0  -2   4     1686.81     1748.46     25.30 o 
   1  -2   4    10263.36     9317.42    211.51 o 
   2  -2   4     1226.99     1289.23     20.87 o 
   3  -2   4     1453.82     1423.61     24.84 o 
   4  -2   4       56.34       57.90      2.12 o 
   5  -2   4     1632.34     1647.89     31.45 o 
   6  -2   4      317.63      317.28      8.40 o 
   7  -2   4      221.54      225.16      6.75 o 
   8  -2   4      475.40      479.96     12.51 o 
  -8  -1   4       11.63        9.09      2.63 o 
  -7  -1   4     1042.86     1055.40     23.00 o 
  -6  -1   4     1539.53     1580.33     32.86 o 
  -5  -1   4      135.98      133.78      3.50 o 
  -4  -1   4      710.15      753.16     13.28 o 
  -3  -1   4     2856.59     2853.01     42.31 o 
  -2  -1   4     5488.93     5542.07     85.90 o 
  -1  -1   4      408.42      431.07      9.50 o 
   0  -1   4     6563.31     6667.00    221.79 o 
   1  -1   4      114.44      137.45      2.57 o 
   2  -1   4     5891.32     5786.48     79.34 o 
   3  -1   4        1.28        3.24      0.44 o 
   4  -1   4     2785.87     2817.84     52.41 o 
   5  -1   4      501.62      456.78     11.09 o 
   6  -1   4      202.67      200.94      5.99 o 
   7  -1   4      125.14      120.86      4.43 o 
   8  -1   4      104.82      109.84      4.43 o 
  -9   0   4       75.17       80.68      8.74 o 
  -8   0   4      182.35      184.24      9.61 o 
  -7   0   4       29.48       30.26      1.57 o 
  -6   0   4     1226.77     1256.16     19.80 o 
  -5   0   4      964.67      994.08     19.14 o 
  -4   0   4      365.22      357.91      6.85 o 
  -3   0   4     1550.46     1502.71     39.73 o 
  -2   0   4      516.02      593.44      9.05 o 
  -1   0   4     6207.61     5973.93    115.84 o 
   0   0   4      677.41      774.06     10.34 o 
   1   0   4     9972.52     8927.44    127.71 o 
   2   0   4     2416.46     2413.20     37.81 o 
   3   0   4      810.90      855.85     14.01 o 
   4   0   4      309.51      296.79      6.62 o 
   5   0   4     1229.52     1208.48     26.60 o 
   6   0   4      555.57      551.23     13.47 o 
   7   0   4       46.06       43.55      2.56 o 
   8   0   4       85.38       97.38      4.25 o 
  -9   1   4      429.39      447.23     12.92 o 
  -8   1   4       57.02       50.36      2.62 o 
  -7   1   4     1092.17     1107.60     26.41 o 
  -6   1   4     1441.03     1430.28     22.43 o 
  -5   1   4      481.68      511.16      9.51 o 
  -4   1   4     2742.73     2846.65     48.54 o 
  -3   1   4     2328.21     2315.11     35.49 o 
  -2   1   4    10826.70     9817.76    140.72 o 
  -1   1   4       31.28       33.06      1.18 o 
   0   1   4     3870.49     4049.32     51.19 o 
   1   1   4      270.48      323.43      5.55 o 
   2   1   4     5076.64     4929.40     91.61 o 
   3   1   4     1102.86     1050.82     22.44 o 
   4   1   4     1243.28     1235.12     27.06 o 
   5   1   4      302.19      287.14      7.86 o 
   6   1   4      261.95      259.23      7.53 o 
   7   1   4      152.72      154.72      5.48 o 
  -9   2   4       85.13       77.11      3.67 o 
  -8   2   4      323.56      324.28      9.62 o 
  -7   2   4      286.03      289.74      8.68 o 
  -6   2   4     1967.26     1948.45     44.35 o 
  -5   2   4     3596.38     3746.34     68.26 o 
  -4   2   4      653.62      652.42     10.73 o 
  -3   2   4     1276.50     1299.53     18.74 o 
  -2   2   4     2570.00     2878.33     36.82 o 
  -1   2   4     4576.21     4720.71     67.10 o 
   0   2   4      587.72      739.67     11.35 o 
   1   2   4     5647.52     5709.91     78.57 o 
   2   2   4      568.12      529.38     11.19 o 
   3   2   4      805.49      834.41     18.93 o 
   4   2   4      219.95      202.15      7.80 o 
   5   2   4      864.95      837.60     19.51 o 
   6   2   4      877.63      859.94     22.77 o 
   7   2   4       11.01       11.42      1.74 o 
  -9   3   4      306.51      324.19     16.06 o 
  -8   3   4      793.13      763.80     19.81 o 
  -7   3   4      149.01      150.98      5.64 o 
  -6   3   4     2627.32     2629.55     82.48 o 
  -5   3   4        4.97        5.12      0.77 o 
  -4   3   4     6082.67     6268.83    154.40 o 
  -3   3   4       15.32       30.95      2.30 o 
  -2   3   4    10234.72     9654.77    182.35 o 
  -1   3   4      475.80      521.42      8.26 o 
   0   3   4     3677.67     3918.14     52.76 o 
   1   3   4      246.80      280.95      4.58 o 
   2   3   4     4384.94     4297.42     80.48 o 
   3   3   4     2518.43     2395.56     50.74 o 
   4   3   4      261.50      255.76      7.47 o 
   5   3   4      392.26      371.24     10.17 o 
   6   3   4       86.93       90.08      4.14 o 
   7   3   4      214.12      224.08      8.53 o 
  -9   4   4       26.41       21.84      2.83 o 
  -8   4   4       77.77       89.40      4.30 o 
  -7   4   4      113.46      108.31      3.92 o 
  -6   4   4      689.25      657.08     15.84 o 
  -5   4   4     3141.11     2996.29     64.51 o 
  -4   4   4        5.60        6.03      1.56 o 
  -3   4   4     1647.00     1675.53     27.86 o 
  -2   4   4      316.99      307.85      4.95 o 
  -1   4   4     4681.06     4757.65     67.92 o 
   0   4   4      516.16      496.69      7.68 o 
   1   4   4     2937.41     2987.87     47.57 o 
   2   4   4      490.46      487.96     12.96 o 
   3   4   4      971.42      943.08     22.32 o 
   4   4   4      179.54      174.29      5.93 o 
   5   4   4      437.01      431.11     11.77 o 
   6   4   4      338.93      341.83     10.23 o 
  -9   5   4      248.21      254.58     15.29 o 
  -8   5   4      529.25      542.47     13.95 o 
  -7   5   4       47.84       51.67      2.76 o 
  -6   5   4      698.59      672.74     16.41 o 
  -5   5   4      201.73      196.48      6.10 o 
  -4   5   4     2037.90     1989.81     39.48 o 
  -3   5   4       56.66       65.65      2.27 o 
  -2   5   4     1978.62     2064.35     28.19 o 
  -1   5   4      144.81      163.73      3.25 o 
   0   5   4     1700.31     1728.20     28.21 o 
   1   5   4      101.75       93.41      2.90 o 
   2   5   4     2624.04     2591.44     49.85 o 
   3   5   4     2207.62     2145.34     46.49 o 
   4   5   4      116.57      112.41      8.93 o 
   5   5   4      545.87      530.37     14.26 o 
  -9   6   4       71.74       64.81      7.07 o 
  -8   6   4      360.57      363.60     10.43 o 
  -7   6   4      612.05      566.52     14.65 o 
  -6   6   4      636.84      634.02     15.93 o 
  -5   6   4     4019.14     3918.36     84.45 o 
  -4   6   4        5.80        7.12      1.04 o 
  -3   6   4     3731.03     3672.05     64.92 o 
  -2   6   4       72.73       78.51      2.09 o 
  -1   6   4     4593.96     4575.71     66.68 o 
   0   6   4     2687.19     2567.41     41.54 o 
   1   6   4      855.08      879.00     16.69 o 
   2   6   4     1320.73     1256.69     28.68 o 
   3   6   4      607.41      623.17     22.37 o 
   4   6   4      828.19      830.98     20.65 o 
   5   6   4       57.31       56.00      4.27 o 
  -8   7   4      529.15      525.30     16.25 o 
  -7   7   4        6.43        9.40      1.57 o 
  -6   7   4      378.54      375.93     10.69 o 
  -5   7   4      237.78      229.91      7.37 o 
  -4   7   4      999.87      947.06     18.30 o 
  -3   7   4      196.86      196.49      4.72 o 
  -2   7   4       34.43       44.90      2.07 o 
  -1   7   4      190.10      189.72      4.65 o 
   0   7   4      139.93      159.08      4.47 o 
   1   7   4      332.67      308.44      7.16 o 
   2   7   4      255.81      289.95      9.10 o 
   3   7   4      941.48      910.03     22.43 o 
   4   7   4        7.50        4.92      2.07 o 
  -8   8   4      190.40      199.36      8.08 o 
  -7   8   4     1584.97     1486.44     48.31 o 
  -6   8   4       85.45       93.94      7.71 o 
  -5   8   4     2313.89     2267.74     50.85 o 
  -4   8   4        4.11        6.89      1.29 o 
  -3   8   4     1739.39     1761.95     32.43 o 
  -2   8   4       25.39       26.93      2.51 o 
  -1   8   4     1344.63     1394.18     35.15 o 
   0   8   4      590.16      600.34     12.50 o 
   1   8   4       71.83       84.99      3.84 o 
   2   8   4      207.25      202.25      7.55 o 
   3   8   4      311.00      314.35     10.36 o 
  -7   9   4       47.56       38.45      3.44 o 
  -6   9   4      317.98      328.76     10.29 o 
  -5   9   4       83.36       80.37      4.56 o 
  -4   9   4     1575.60     1567.28     29.42 o 
  -3   9   4      114.61      125.99      5.83 o 
  -2   9   4      424.96      416.83     13.15 o 
  -1   9   4       82.12       97.18     17.73 o 
   0   9   4      607.64      627.94     17.50 o 
   1   9   4      498.79      546.83     13.48 o 
   2   9   4      116.43      111.51      5.62 o 
  -6  10   4       19.06       14.70      2.45 o 
  -5  10   4      385.08      364.42     11.94 o 
  -4  10   4       63.72       65.52      4.22 o 
  -3  10   4      437.83      444.12     14.34 o 
  -2  10   4      402.90      423.13     16.70 o 
  -1  10   4      285.45      277.69     11.85 o 
   0  10   4      481.86      504.73     18.29 o 
   1  10   4       59.17       64.44      5.36 o 
  -4  11   4      883.31      908.39     31.88 o 
  -3  11   4      171.72      188.48      9.72 o 
  -2  11   4      302.60      308.32     13.33 o 
   0 -12   5      800.70      879.23     45.99 o 
   1 -12   5      359.79      366.54     11.88 o 
   2 -12   5      299.80      305.50     13.31 o 
   3 -12   5      130.86      123.10      7.39 o 
   4 -12   5      108.21      104.62      6.72 o 
  -2 -11   5       30.49       27.75      5.40 o 
  -1 -11   5      372.64      390.68     12.35 o 
   0 -11   5       49.35       51.88      5.64 o 
   1 -11   5      252.32      255.37      7.95 o 
   2 -11   5        2.31        3.02      1.32 o 
   3 -11   5      530.50      538.40     16.88 o 
   4 -11   5      283.23      278.81     12.26 o 
   5 -11   5       13.14       10.79      3.85 o 
  -3 -10   5       31.70       30.46      4.50 o 
  -2 -10   5      177.86      165.39      6.86 o 
  -1 -10   5        5.29        6.39      1.80 o 
   0 -10   5     1040.24     1054.36     20.83 o 
   1 -10   5      513.40      514.59     13.11 o 
   2 -10   5      434.11      441.03     11.70 o 
   3 -10   5       16.42       16.54      1.98 o 
   4 -10   5      882.87      897.69     21.03 o 
   5 -10   5      182.47      192.80      6.39 o 
   6 -10   5      136.39      133.26      8.35 o 
  -4  -9   5      263.78      262.46     11.47 o 
  -3  -9   5      719.48      705.32     18.72 o 
  -2  -9   5      217.84      210.79      7.69 o 
  -1  -9   5      732.17      724.76     16.74 o 
   0  -9   5      597.27      582.83     12.42 o 
   1  -9   5     1063.23     1055.57     20.73 o 
   2  -9   5     1115.62     1066.29     24.09 o 
   3  -9   5      508.04      513.35     11.29 o 
   4  -9   5     1597.77     1644.57     27.77 o 
   5  -9   5       18.79       19.67      2.08 o 
   6  -9   5      622.53      616.61     16.65 o 
   7  -9   5       57.03       64.41      4.54 o 
  -5  -8   5        0.08       -1.28      1.80 o 
  -4  -8   5      151.22      134.46      6.38 o 
  -3  -8   5        1.18        0.30      1.11 o 
  -2  -8   5      202.81      196.28      7.63 o 
  -1  -8   5       19.73       23.84      2.01 o 
   0  -8   5      469.78      480.57     10.38 o 
   1  -8   5      353.52      347.79      8.10 o 
   2  -8   5        7.05        8.15      1.13 o 
   3  -8   5       46.52       43.27      1.95 o 
   4  -8   5      480.46      491.93     10.51 o 
   5  -8   5      938.31      961.95     20.18 o 
   6  -8   5       15.72       15.67      2.13 o 
   7  -8   5      454.15      452.35     27.75 o 
  -6  -7   5        0.78        0.51      2.06 o 
  -5  -7   5      192.16      200.36      7.44 o 
  -4  -7   5      394.43      388.01     12.30 o 
  -3  -7   5     2267.37     2187.55     48.97 o 
  -2  -7   5      176.46      180.08      6.36 o 
  -1  -7   5     1727.93     1724.68     51.62 o 
   0  -7   5      460.66      479.89     10.16 o 
   1  -7   5     2660.01     2666.56     42.94 o 
   2  -7   5     1906.94     1917.04     31.35 o 
   3  -7   5      184.69      176.94      4.31 o 
   4  -7   5      892.17      899.99     18.40 o 
   5  -7   5        4.37        5.18      1.14 o 
   6  -7   5      557.69      548.51     12.59 o 
   7  -7   5        0.00        1.22      1.20 o 
   8  -7   5      478.86      468.71     15.60 o 
  -6  -6   5      900.86      862.32     89.54 o 
  -5  -6   5       17.90       19.87      2.21 o 
  -4  -6   5      377.59      349.75     10.19 o 
  -3  -6   5        2.44        1.92      1.07 o 
  -2  -6   5     2265.64     2120.68     46.86 o 
  -1  -6   5      338.26      327.37      7.16 o 
   0  -6   5     2005.60     2013.55     44.83 o 
   1  -6   5     1148.28     1147.24     17.52 o 
   2  -6   5      131.20      130.13      2.84 o 
   3  -6   5      471.50      498.14     10.28 o 
   4  -6   5      332.67      321.35      7.12 o 
   5  -6   5     1660.85     1689.87     32.92 o 
   6  -6   5       54.41       58.64      2.87 o 
   7  -6   5      303.41      298.52     14.66 o 
   8  -6   5       13.23       15.49      2.34 o 
  -7  -5   5      290.02      271.68      9.22 o 
  -6  -5   5        1.38        2.36      1.27 o 
  -5  -5   5      793.27      816.73     20.00 o 
  -4  -5   5       17.86       16.97      1.80 o 
  -3  -5   5     2163.78     2038.01     45.00 o 
  -2  -5   5      641.24      666.64     14.42 o 
  -1  -5   5      862.84      832.28     15.86 o 
   0  -5   5      413.16      380.68      7.09 o 
   1  -5   5     2060.90     2051.71     27.82 o 
   2  -5   5     2423.57     2336.25     37.09 o 
   3  -5   5       19.97       20.00      1.15 o 
   4  -5   5      269.63      244.02      5.66 o 
   5  -5   5       54.74       60.29      2.67 o 
   6  -5   5      570.99      556.07     12.41 o 
   7  -5   5       36.99       41.81      2.80 o 
   8  -5   5      428.34      431.22     14.06 o 
  -7  -4   5      140.65      150.84      5.82 o 
  -6  -4   5     1483.00     1441.87     33.20 o 
  -5  -4   5      108.50      102.13      4.63 o 
  -4  -4   5      545.62      534.84     13.51 o 
  -3  -4   5       19.49       19.36      1.70 o 
  -2  -4   5     5372.00     5725.49     96.74 o 
  -1  -4   5     2192.76     2225.44     38.68 o 
   0  -4   5     5110.02     5468.06     71.60 o 
   1  -4   5     3545.28     3654.35     56.91 o 
   2  -4   5     1812.39     1945.92     28.52 o 
   3  -4   5     2579.75     2565.32     38.47 o 
   4  -4   5      311.74      308.77      6.66 o 
   5  -4   5     2059.79     1958.25     37.44 o 
   6  -4   5       22.40       26.72      2.11 o 
   7  -4   5      244.53      253.27      7.73 o 
   8  -4   5        4.92        6.68      2.06 o 
  -8  -3   5        0.42       -0.30      1.22 o 
  -7  -3   5      433.07      444.69     12.13 o 
  -6  -3   5       31.12       31.11      2.32 o 
  -5  -3   5     1763.74     1745.98     38.94 o 
  -4  -3   5      679.01      727.26     14.65 o 
  -3  -3   5     1441.66     1384.31     39.06 o 
  -2  -3   5     1415.25     1553.16     27.08 o 
  -1  -3   5      730.60      687.46     10.65 o 
   0  -3   5     1720.43     1791.47     28.37 o 
   1  -3   5     1022.87      980.24     14.84 o 
   2  -3   5     6076.69     6120.00     92.10 o 
   3  -3   5       75.81       87.68      2.24 o 
   4  -3   5     1159.88     1137.40     22.31 o 
   5  -3   5      136.71      135.90      6.30 o 
   6  -3   5     1311.78     1296.39     28.85 o 
   7  -3   5      114.95      114.86      4.63 o 
   8  -3   5      282.74      284.40      8.64 o 
  -8  -2   5      503.89      501.03     10.07 o 
  -7  -2   5        0.03        0.60      0.82 o 
  -6  -2   5     1868.73     1764.86     84.54 o 
  -5  -2   5      451.57      432.62     11.14 o 
  -4  -2   5      963.41      991.46     23.24 o 
  -3  -2   5        3.84        3.34      0.45 o 
  -2  -2   5     3534.04     3835.93     96.34 o 
  -1  -2   5     3084.95     3027.55     68.18 o 
   0  -2   5     1235.08     1290.54     30.34 o 
   1  -2   5     3292.32     3305.32     47.27 o 
   2  -2   5     1413.98     1556.00     23.64 o 
   3  -2   5     4172.51     4167.23     70.56 o 
   4  -2   5       10.77        9.83      1.00 o 
   5  -2   5     1506.68     1454.91     31.76 o 
   6  -2   5      159.49      162.19      5.45 o 
   7  -2   5      359.35      358.67      9.96 o 
   8  -2   5        3.75        2.51      1.31 o 
  -8  -1   5       20.82       18.86      2.57 o 
  -7  -1   5      406.97      428.51      9.52 o 
  -6  -1   5      102.96      105.55      3.73 o 
  -5  -1   5     3115.30     3177.47     66.21 o 
  -4  -1   5     1195.41     1259.96     21.62 o 
  -3  -1   5     1519.32     1523.66     23.44 o 
  -2  -1   5     1524.35     1623.83     28.10 o 
  -1  -1   5     4586.59     4689.53     98.23 o 
   0  -1   5     4539.87     4836.11     78.86 o 
   1  -1   5     1827.90     1868.50     30.56 o 
   2  -1   5     6341.62     6138.64     89.74 o 
   3  -1   5      312.08      301.63      6.24 o 
   4  -1   5     1086.49     1097.07     21.49 o 
   5  -1   5        0.49        1.69      0.85 o 
   6  -1   5      948.63      936.73     21.62 o 
   7  -1   5      187.68      189.86      6.54 o 
   8  -1   5       57.23       55.30      4.75 o 
  -9   0   5      158.47      160.84      7.19 o 
  -8   0   5      813.42      834.37     20.78 o 
  -7   0   5       14.61       12.04      1.38 o 
  -6   0   5     1693.92     1690.78     33.22 o 
  -5   0   5     1009.30     1018.25     17.84 o 
  -4   0   5     2093.30     2150.32     35.93 o 
  -3   0   5     2368.14     2587.16     37.39 o 
  -2   0   5     3035.38     3037.28     47.62 o 
  -1   0   5     5979.74     6161.55     82.19 o 
   0   0   5      680.37      796.97     12.14 o 
   1   0   5     2868.67     3058.61     39.19 o 
   2   0   5     1950.05     2021.42     28.42 o 
   3   0   5     4621.04     4684.09     79.31 o 
   4   0   5       35.59       27.99      1.95 o 
   5   0   5      775.15      777.77     18.16 o 
   6   0   5       48.33       46.26      2.76 o 
   7   0   5      478.69      472.40     12.63 o 
  -9   1   5      442.20      409.55     15.67 o 
  -8   1   5       27.78       26.27      2.13 o 
  -7   1   5      641.34      639.12     16.50 o 
  -6   1   5       44.83       53.65      2.44 o 
  -5   1   5     2643.19     2547.56     54.72 o 
  -4   1   5     4526.05     4690.08     69.08 o 
  -3   1   5       21.49       17.14      0.77 o 
  -2   1   5     6248.91     6507.89     99.05 o 
  -1   1   5      904.27      873.09     12.40 o 
   0   1   5    12257.40    11562.28    164.96 o 
   1   1   5      102.64      110.09      2.21 o 
   2   1   5     5753.76     5857.36     92.42 o 
   3   1   5      236.32      247.47      6.15 o 
   4   1   5     1630.29     1605.98     35.64 o 
   5   1   5      180.63      176.28      5.78 o 
   6   1   5      792.90      777.23     18.76 o 
   7   1   5      319.73      325.78     10.05 o 
  -9   2   5        5.70        6.17      1.54 o 
  -8   2   5      916.27      937.09     28.39 o 
  -7   2   5      106.64      107.55      4.49 o 
  -6   2   5      275.85      266.36      8.19 o 
  -5   2   5      141.65      127.89      4.28 o 
  -4   2   5      561.93      517.14      9.73 o 
  -3   2   5     1975.56     1972.51     31.41 o 
  -2   2   5      298.88      241.07      4.36 o 
  -1   2   5     2350.11     2318.17     31.56 o 
   0   2   5        9.78        8.02      0.70 o 
   1   2   5     1790.04     1823.36     27.28 o 
   2   2   5      128.74      120.95      3.64 o 
   3   2   5     3975.29     3745.00     78.23 o 
   4   2   5      566.53      538.76     13.42 o 
   5   2   5      335.01      326.52      9.27 o 
   6   2   5       35.93       35.48      2.73 o 
   7   2   5      285.53      289.33     22.10 o 
  -9   3   5      162.93      154.16      7.96 o 
  -8   3   5        0.64        2.20      0.88 o 
  -7   3   5      714.74      708.43     15.31 o 
  -6   3   5      115.86      119.53      3.74 o 
  -5   3   5     2303.43     2198.82     47.81 o 
  -4   3   5     3204.39     3194.30     58.78 o 
  -3   3   5      140.04      143.12      2.98 o 
  -2   3   5     2309.46     2358.18     31.79 o 
  -1   3   5      467.94      442.13      7.30 o 
   0   3   5     5146.15     5251.70     70.61 o 
   1   3   5        5.00        4.78      0.55 o 
   2   3   5     1536.28     1558.13     30.41 o 
   3   3   5        0.77        1.52      0.89 o 
   4   3   5     1272.03     1262.30     28.54 o 
   5   3   5      296.73      292.10      8.82 o 
   6   3   5      532.25      526.71     14.11 o 
  -9   4   5        1.67        1.03      1.09 o 
  -8   4   5      872.11      874.33     18.98 o 
  -7   4   5      225.32      224.67      6.72 o 
  -6   4   5      393.76      381.41     10.11 o 
  -5   4   5       95.72       89.37      4.07 o 
  -4   4   5     2023.90     1991.13     39.31 o 
  -3   4   5     4099.87     3966.93     62.60 o 
  -2   4   5      545.35      580.75      8.68 o 
  -1   4   5     4122.43     4186.03     66.14 o 
   0   4   5      115.30      114.90      2.54 o 
   1   4   5     3280.37     3128.27     54.27 o 
   2   4   5      163.47      156.84      5.04 o 
   3   4   5     2790.81     2680.58     57.21 o 
   4   4   5     1609.72     1551.14     34.77 o 
   5   4   5      166.05      167.71      6.29 o 
   6   4   5      277.33      264.44     15.42 o 
  -9   5   5      165.64      174.68      7.84 o 
  -8   5   5       10.25        8.93      1.68 o 
  -7   5   5      751.67      733.00     18.12 o 
  -6   5   5      813.04      793.15     19.18 o 
  -5   5   5      803.05      756.97     18.30 o 
  -4   5   5     2982.90     2956.39     57.70 o 
  -3   5   5      100.92       98.55      4.64 o 
  -2   5   5     1640.77     1683.36     25.24 o 
  -1   5   5        4.31        7.31      1.10 o 
   0   5   5     1417.32     1416.70     23.52 o 
   1   5   5      462.68      424.66      8.95 o 
   2   5   5       26.16       27.30      1.95 o 
   3   5   5        4.15        5.22      1.32 o 
   4   5   5      228.57      237.59      7.98 o 
   5   5   5      351.31      350.87     10.77 o 
  -8   6   5      331.56      334.72     11.08 o 
  -7   6   5      716.60      712.79     17.97 o 
  -6   6   5      224.35      218.32      7.09 o 
  -5   6   5     1008.80      983.56     23.32 o 
  -4   6   5     1322.65     1268.68     26.13 o 
  -3   6   5     5665.10     5424.69     94.87 o 
  -2   6   5       57.77       67.44      2.60 o 
  -1   6   5     3063.63     3174.22     50.82 o 
   0   6   5      235.26      241.64      5.89 o 
   1   6   5     1945.34     1957.56     35.02 o 
   2   6   5       20.57       25.51      4.56 o 
   3   6   5      543.49      560.68     14.98 o 
   4   6   5      278.62      266.60      8.96 o 
  -8   7   5       58.82       49.97      3.54 o 
  -7   7   5       37.20       43.97      3.02 o 
  -6   7   5      861.50      812.16     20.20 o 
  -5   7   5      144.47      147.26      5.54 o 
  -4   7   5     1141.70     1124.92     21.47 o 
  -3   7   5        5.28        9.36      1.10 o 
  -2   7   5     1627.83     1633.72     42.09 o 
  -1   7   5        2.84        6.66      2.84 o 
   0   7   5     1359.38     1378.67     25.51 o 
   1   7   5      245.98      259.64      6.38 o 
   2   7   5      330.47      331.32     10.16 o 
   3   7   5       26.13       25.53      2.74 o 
   4   7   5      539.69      566.23     18.80 o 
  -7   8   5       55.86       53.84      3.90 o 
  -6   8   5      106.70      109.49      4.88 o 
  -5   8   5      327.98      320.92      9.75 o 
  -4   8   5      428.49      408.44      8.58 o 
  -3   8   5     2008.52     1985.34     42.28 o 
  -2   8   5       92.54      100.71      4.89 o 
  -1   8   5      737.01      711.84     24.88 o 
   0   8   5       38.07       43.29      2.91 o 
   1   8   5      760.90      771.20     17.48 o 
   2   8   5      344.21      365.60     11.36 o 
   3   8   5       61.79       61.44      4.30 o 
  -7   9   5      247.06      256.58     10.08 o 
  -6   9   5      499.76      501.91     20.81 o 
  -5   9   5        1.06        2.23      1.20 o 
  -4   9   5      358.91      356.47     11.87 o 
  -3   9   5      154.01      157.46      6.81 o 
  -2   9   5     1289.38     1277.84     42.51 o 
  -1   9   5        2.59        1.81      1.54 o 
   0   9   5      632.88      616.72     21.82 o 
   1   9   5      139.63      146.30      7.97 o 
  -5  10   5      690.85      679.70     22.95 o 
  -4  10   5       36.94       44.58      3.64 o 
  -3  10   5      898.47      892.10     31.43 o 
  -2  10   5      105.68      124.08      7.16 o 
  -1  10   5      179.50      173.59      8.67 o 
   0  10   5      173.49      193.47     14.13 o 
   1 -12   6        8.18        5.45      1.84 o 
   2 -12   6      213.88      228.84     26.59 o 
   3 -12   6       42.21       44.04      4.38 o 
  -1 -11   6      126.77      117.75      7.84 o 
   0 -11   6       61.65       65.46      4.49 o 
   1 -11   6      832.90      821.01     19.64 o 
   2 -11   6      215.44      211.87      7.19 o 
   3 -11   6      268.47      260.79      9.35 o 
   4 -11   6       91.58       91.32      6.08 o 
   5 -11   6      535.10      529.03     28.78 o 
  -3 -10   6      353.49      392.34     20.55 o 
  -2 -10   6      722.75      709.28     19.19 o 
  -1 -10   6        2.61        3.36      1.58 o 
   0 -10   6      144.33      149.97      4.78 o 
   1 -10   6       46.74       50.26      2.98 o 
   2 -10   6      159.96      167.06      5.97 o 
   3 -10   6       40.01       41.90      4.12 o 
   4 -10   6       36.35       42.71      2.89 o 
   5 -10   6       24.59       27.14      2.42 o 
   6 -10   6       23.72       24.42      3.73 o 
  -4  -9   6        5.44        5.76      2.16 o 
  -3  -9   6      159.82      148.18      7.53 o 
  -2  -9   6      234.11      228.65      8.13 o 
  -1  -9   6      804.63      775.41     17.83 o 
   0  -9   6       81.91       86.21      3.30 o 
   1  -9   6     2049.89     2059.49     43.83 o 
   2  -9   6      214.45      216.53      6.88 o 
   3  -9   6     1103.16     1122.52     22.11 o 
   4  -9   6       81.93       83.76      3.01 o 
   5  -9   6      924.67      961.47     18.88 o 
   6  -9   6      602.99      625.99     17.06 o 
  -5  -8   6      219.34      237.82     16.70 o 
  -4  -8   6      261.26      256.28      8.81 o 
  -3  -8   6      425.72      412.29     12.08 o 
  -2  -8   6     1549.58     1519.54     35.35 o 
  -1  -8   6        7.75       11.65      1.59 o 
   0  -8   6      986.55      967.96     19.00 o 
   1  -8   6       14.01       11.23      1.32 o 
   2  -8   6     1631.83     1630.81     30.58 o 
   3  -8   6      444.75      451.90      8.95 o 
   4  -8   6      113.62      109.77      3.34 o 
   5  -8   6      101.82      103.09      4.11 o 
   6  -8   6      148.13      139.57     13.36 o 
   7  -8   6      114.20      123.97      5.67 o 
  -6  -7   6      186.17      178.31     11.05 o 
  -5  -7   6      788.10      774.26     20.15 o 
  -4  -7   6       68.62       72.84      4.06 o 
  -3  -7   6      412.11      374.12     10.99 o 
  -2  -7   6      147.02      135.41      5.39 o 
  -1  -7   6     2068.91     1948.36     43.87 o 
   0  -7   6      129.26      126.71      3.86 o 
   1  -7   6     1363.91     1342.24     22.65 o 
   2  -7   6      594.94      589.78     10.90 o 
   3  -7   6      716.80      698.00     12.60 o 
   4  -7   6      301.41      303.08      7.11 o 
   5  -7   6      498.47      495.71     11.56 o 
   6  -7   6      370.99      383.41     10.42 o 
   7  -7   6        0.56        1.28      1.45 o 
  -6  -6   6      231.74      220.69      7.89 o 
  -5  -6   6      288.20      305.57      9.59 o 
  -4  -6   6     1348.76     1315.28     30.76 o 
  -3  -6   6       80.77       76.41      4.03 o 
  -2  -6   6     1641.14     1565.12     35.56 o 
  -1  -6   6       21.00       28.36      1.91 o 
   0  -6   6     2128.54     2070.16     37.36 o 
   1  -6   6       11.09        9.86      0.84 o 
   2  -6   6     4944.82     5032.18     79.43 o 
   3  -6   6     1334.35     1266.20     21.92 o 
   4  -6   6      795.08      837.36     16.09 o 
   5  -6   6      349.96      345.65     12.87 o 
   6  -6   6      674.31      659.03     14.66 o 
   7  -6   6      608.26      609.68     15.73 o 
  -7  -5   6      191.62      193.23      7.26 o 
  -6  -5   6      300.49      324.55     10.04 o 
  -5  -5   6     1336.31     1296.79     30.27 o 
  -4  -5   6        7.39        8.01      1.44 o 
  -3  -5   6      791.09      743.07     18.20 o 
  -2  -5   6      128.53      118.20     10.46 o 
  -1  -5   6     3584.24     3490.28     67.43 o 
   0  -5   6      710.41      755.88     11.06 o 
   1  -5   6      774.08      776.84     12.29 o 
   2  -5   6      919.13      988.50     15.38 o 
   3  -5   6      390.60      388.94      7.55 o 
   4  -5   6     1671.96     1661.98     41.84 o 
   5  -5   6       57.09       50.11      2.53 o 
   6  -5   6      737.09      756.24     18.30 o 
   7  -5   6        0.43       -0.51      0.98 o 
  -7  -4   6        0.72        0.05      1.04 o 
  -6  -4   6      464.73      466.57     12.82 o 
  -5  -4   6      108.77      110.37      4.57 o 
  -4  -4   6     3913.99     3769.72    122.51 o 
  -3  -4   6      273.64      251.07     19.73 o 
  -2  -4   6     2054.88     2059.21     46.03 o 
  -1  -4   6       47.47       54.92      2.24 o 
   0  -4   6     2562.05     2565.06     47.15 o 
   1  -4   6      300.24      288.55      5.24 o 
   2  -4   6     3555.12     3673.89     52.98 o 
   3  -4   6     2242.45     2162.72     43.56 o 
   4  -4   6      457.94      480.94      9.78 o 
   5  -4   6      525.32      515.21     11.56 o 
   6  -4   6      351.54      354.18      9.93 o 
   7  -4   6      912.89      895.84     21.39 o 
   8  -4   6        3.66        7.66      1.97 o 
  -8  -3   6       50.98       55.71      3.14 o 
  -7  -3   6      444.13      432.30     12.81 o 
  -6  -3   6       50.97       56.94      3.21 o 
  -5  -3   6     1399.10     1378.08     31.53 o 
  -4  -3   6        7.52        7.22      1.24 o 
  -3  -3   6     1617.14     1584.50     34.34 o 
  -2  -3   6       17.39       15.10      1.93 o 
  -1  -3   6     5087.90     5052.73    163.76 o 
   0  -3   6      878.04      954.61     23.99 o 
   1  -3   6     2159.09     2252.00     32.85 o 
   2  -3   6      476.94      502.29      8.78 o 
   3  -3   6     2122.78     2098.81     33.85 o 
   4  -3   6     2616.97     2546.29     47.98 o 
   5  -3   6       13.35       10.01      1.47 o 
   6  -3   6      710.86      694.27     16.94 o 
   7  -3   6        0.80       -0.91      0.91 o 
  -8  -2   6       88.21       89.33      4.66 o 
  -7  -2   6       38.29       43.26      4.99 o 
  -6  -2   6      273.76      293.92      8.61 o 
  -5  -2   6      313.20      318.85      8.98 o 
  -4  -2   6     4793.50     4761.98    100.94 o 
  -3  -2   6     1378.42     1382.21     30.85 o 
  -2  -2   6     2531.09     2559.25     49.46 o 
  -1  -2   6      920.20      915.14     28.13 o 
   0  -2   6     3340.26     3246.74     85.58 o 
   1  -2   6     3869.87     3903.49     65.35 o 
   2  -2   6     1255.50     1229.28     18.43 o 
   3  -2   6     3953.33     3913.48     66.70 o 
   4  -2   6      260.47      259.55      6.45 o 
   5  -2   6     1005.74     1000.16     22.88 o 
   6  -2   6      194.58      184.00      6.23 o 
   7  -2   6      755.44      750.51     18.47 o 
  -8  -1   6      404.99      429.23     23.51 o 
  -7  -1   6     1615.75     1616.60     32.50 o 
  -6  -1   6       10.20       12.60      2.56 o 
  -5  -1   6     2496.63     2416.47     46.74 o 
  -4  -1   6        8.51       12.05      1.87 o 
  -3  -1   6     3822.55     3887.82     66.03 o 
  -2  -1   6      746.65      819.28     16.87 o 
  -1  -1   6     2091.11     2056.81     29.90 o 
   0  -1   6     4104.56     4310.38     65.40 o 
   1  -1   6      752.66      787.42     15.13 o 
   2  -1   6     2802.33     2892.82     45.95 o 
   3  -1   6     1619.01     1554.24     27.39 o 
   4  -1   6     4426.69     4253.94     88.45 o 
   5  -1   6       45.50       43.27      2.62 o 
   6  -1   6      800.14      759.39     18.41 o 
   7  -1   6        2.32        0.16      1.08 o 
  -8   0   6      624.11      615.57     16.36 o 
  -7   0   6        0.24       -0.36      0.99 o 
  -6   0   6     1102.71     1126.32     23.09 o 
  -5   0   6      100.56       99.96      2.73 o 
  -4   0   6     3037.14     2962.76     49.98 o 
  -3   0   6     1183.48     1177.09     17.72 o 
  -2   0   6      153.11      130.36      2.72 o 
  -1   0   6      291.21      283.21      6.61 o 
   0   0   6      449.38      343.17     13.96 o 
   1   0   6     1835.46     1763.62     27.79 o 
   2   0   6        9.88       15.34      0.66 o 
   3   0   6     1160.88     1109.94     22.24 o 
   4   0   6       16.46       18.54      2.61 o 
   5   0   6     1008.58      961.23     22.36 o 
   6   0   6        1.61        1.02      1.04 o 
   7   0   6      358.92      364.04     10.71 o 
  -9   1   6      111.78      107.66      5.91 o 
  -8   1   6        4.00        6.99      1.52 o 
  -7   1   6     1105.56     1084.28     26.54 o 
  -6   1   6      113.66      115.72      3.66 o 
  -5   1   6     1443.31     1391.62     24.40 o 
  -4   1   6       34.70       48.07      2.44 o 
  -3   1   6     6714.33     6740.30    104.62 o 
  -2   1   6     1506.66     1442.32     29.20 o 
  -1   1   6     2230.78     2311.29     31.50 o 
   0   1   6     3167.40     3248.23     46.75 o 
   1   1   6      911.44      932.22     15.14 o 
   2   1   6     2548.93     2578.70     59.82 o 
   3   1   6      981.44      942.58     21.56 o 
   4   1   6     2535.63     2449.15     52.36 o 
   5   1   6       18.94       16.21      4.18 o 
   6   1   6      302.67      285.83      8.82 o 
   7   1   6        0.78        0.33      1.35 o 
  -9   2   6        1.34        5.14      1.80 o 
  -8   2   6      432.41      431.50     12.52 o 
  -7   2   6       52.82       57.85      2.40 o 
  -6   2   6     1961.16     1992.82     39.01 o 
  -5   2   6        7.78        6.79      0.92 o 
  -4   2   6     2649.85     2560.35     47.71 o 
  -3   2   6      391.23      357.46      6.72 o 
  -2   2   6      742.05      751.45     13.16 o 
  -1   2   6      545.44      503.96      7.75 o 
   0   2   6     1962.58     1986.73     27.29 o 
   1   2   6     2623.29     2536.47     44.20 o 
   2   2   6      128.94      141.04      3.69 o 
   3   2   6     1048.13     1033.72     23.62 o 
   4   2   6       96.65       96.22      4.10 o 
   5   2   6     1705.39     1672.71     37.36 o 
   6   2   6      223.45      216.44      7.49 o 
  -9   3   6      211.60      205.03     10.28 o 
  -8   3   6       36.90       32.27      2.00 o 
  -7   3   6      926.89      911.65     19.42 o 
  -6   3   6      290.07      265.09      6.93 o 
  -5   3   6      926.14      922.43     19.19 o 
  -4   3   6      171.95      172.86      4.90 o 
  -3   3   6     5166.99     5271.61     73.18 o 
  -2   3   6     5294.52     5379.77     72.30 o 
  -1   3   6      666.00      719.14     10.70 o 
   0   3   6     3611.42     3728.81     50.56 o 
   1   3   6       83.63       76.75      2.33 o 
   2   3   6     2397.04     2269.92     48.62 o 
   3   3   6        4.83        3.94      1.28 o 
   4   3   6      713.64      691.44     17.19 o 
   5   3   6      118.97      110.32      6.64 o 
   6   3   6        3.13        3.98      1.82 o 
  -8   4   6      248.77      249.96      7.05 o 
  -7   4   6       43.40       47.98      2.49 o 
  -6   4   6     1599.05     1545.27     34.95 o 
  -5   4   6      365.65      372.33     10.03 o 
  -4   4   6     1229.66     1165.77     26.75 o 
  -3   4   6      919.75      922.54     17.51 o 
  -2   4   6     1078.89     1057.32     17.76 o 
  -1   4   6     2911.63     2899.98     42.19 o 
   0   4   6     1183.02     1206.72     17.74 o 
   1   4   6     3874.45     3868.43     66.91 o 
   2   4   6      236.52      246.25      6.69 o 
   3   4   6      756.39      739.09     18.19 o 
   4   4   6      379.88      375.10     10.91 o 
   5   4   6      882.97      873.06     31.49 o 
  -8   5   6       12.75       11.08      3.21 o 
  -7   5   6      654.85      659.23     16.71 o 
  -6   5   6      147.71      128.50      4.90 o 
  -5   5   6       89.92       93.65      3.95 o 
  -4   5   6      298.25      297.82      7.63 o 
  -3   5   6      164.46      159.80      4.31 o 
  -2   5   6     3662.76     3716.50     65.23 o 
  -1   5   6      375.03      370.26      6.75 o 
   0   5   6     1491.99     1485.34     27.00 o 
   1   5   6       27.98       30.29      2.08 o 
   2   5   6     1677.54     1680.07     33.57 o 
   3   5   6      180.03      176.61      8.68 o 
   4   5   6      500.46      486.63     13.66 o 
   5   5   6       39.94       36.74      3.72 o 
  -8   6   6      284.55      287.00     10.17 o 
  -7   6   6       16.62       17.03      1.93 o 
  -6   6   6      814.11      791.81     19.66 o 
  -5   6   6      129.48      122.77      4.88 o 
  -4   6   6      324.87      326.17      8.38 o 
  -3   6   6       15.72       21.59      1.75 o 
  -2   6   6     1250.56     1247.49     26.73 o 
  -1   6   6     1313.49     1336.37     28.17 o 
   0   6   6      230.89      228.42      5.80 o 
   1   6   6     1707.38     1709.63     31.06 o 
   2   6   6        0.10        1.21      1.38 o 
   3   6   6      431.63      432.08     12.50 o 
   4   6   6        4.59        5.60      2.83 o 
  -8   7   6        1.52        2.88      1.35 o 
  -7   7   6      497.95      489.69     20.43 o 
  -6   7   6        0.98        0.15      1.04 o 
  -5   7   6      618.88      617.14     16.05 o 
  -4   7   6      153.31      157.68      4.59 o 
  -3   7   6      334.94      326.07      7.69 o 
  -2   7   6     1325.55     1333.69     30.45 o 
  -1   7   6        0.54        2.16      1.35 o 
   0   7   6      623.22      620.90     14.61 o 
   1   7   6      106.05      110.48      4.52 o 
   2   7   6      834.85      826.66     20.85 o 
   3   7   6       81.97       91.02      5.01 o 
  -7   8   6       16.67       14.55      2.36 o 
  -6   8   6      939.73      910.46     22.85 o 
  -5   8   6      563.88      556.96     15.06 o 
  -4   8   6      222.08      216.78      5.45 o 
  -3   8   6      456.22      460.03     14.34 o 
  -2   8   6      760.66      752.02     26.53 o 
  -1   8   6     1880.30     1878.29     60.31 o 
   0   8   6        0.48        4.72      1.66 o 
   1   8   6      743.23      730.35     19.67 o 
   2   8   6       72.49       72.03      4.53 o 
  -6   9   6      119.00      123.25      6.35 o 
  -5   9   6      436.02      453.37     12.33 o 
  -4   9   6      616.94      634.97     24.18 o 
  -3   9   6       98.39       99.57     10.02 o 
  -2   9   6      581.18      593.94     22.07 o 
  -1   9   6       23.62       21.53      2.99 o 
   0   9   6      325.06      328.42     12.99 o 
  -4  10   6        1.02        2.09      1.79 o 
  -3  10   6      481.73      480.74     18.98 o 
  -2  10   6      108.59      104.49      6.63 o 
  -1 -11   7      376.29      366.39     20.30 o 
   0 -11   7        5.02        6.42      2.73 o 
   1 -11   7      100.92      102.65      5.13 o 
   2 -11   7      177.22      192.04      7.68 o 
   3 -11   7      702.21      720.51     20.48 o 
   4 -11   7        1.11        1.03      1.82 o 
  -3 -10   7       75.50       78.11      8.22 o 
  -2 -10   7       14.78       13.05      3.47 o 
  -1 -10   7      548.89      549.45     15.65 o 
   0 -10   7      800.95      789.16     16.43 o 
   1 -10   7      158.27      166.91      5.92 o 
   2 -10   7     1142.78     1150.55     26.30 o 
   3 -10   7        0.02        1.60      1.19 o 
   4 -10   7      390.65      395.84     12.25 o 
   5 -10   7       13.63       12.43      2.52 o 
  -4  -9   7      173.43      165.47     11.56 o 
  -3  -9   7      256.39      246.23      8.81 o 
  -2  -9   7       91.50       89.83      4.74 o 
  -1  -9   7      860.78      835.62     19.15 o 
   0  -9   7       15.02       15.26      1.54 o 
   1  -9   7      472.27      451.43     11.84 o 
   2  -9   7      136.83      133.78      5.10 o 
   3  -9   7     1250.09     1255.77     28.21 o 
   4  -9   7      164.63      165.77      5.08 o 
   5  -9   7      276.13      274.75      7.16 o 
   6  -9   7        2.52        2.42      1.40 o 
  -5  -8   7      499.84      507.70     23.89 o 
  -4  -8   7      472.17      438.44     13.13 o 
  -3  -8   7       81.50       88.73      5.71 o 
  -2  -8   7      232.25      198.70      7.30 o 
  -1  -8   7      575.15      586.77     13.92 o 
   0  -8   7     1645.33     1551.23     29.20 o 
   1  -8   7        0.38        2.46      0.91 o 
   2  -8   7     1180.26     1176.23     26.85 o 
   3  -8   7        0.07        2.22      0.80 o 
   4  -8   7     1225.14     1243.47     23.33 o 
   5  -8   7       61.82       54.59      5.12 o 
   6  -8   7      595.98      602.06     16.58 o 
  -5  -7   7       49.24       45.53      3.52 o 
  -4  -7   7      670.00      703.97     18.58 o 
  -3  -7   7     1099.80     1017.69     24.85 o 
  -2  -7   7       56.03       68.27      3.76 o 
  -1  -7   7     1241.00     1183.42     22.51 o 
   0  -7   7      134.82      137.40      3.79 o 
   1  -7   7     1489.39     1467.51     27.53 o 
   2  -7   7       88.59       85.06      3.41 o 
   3  -7   7     1751.98     1761.29     31.62 o 
   4  -7   7      594.29      600.67     12.54 o 
   5  -7   7      137.81      137.80      4.84 o 
   6  -7   7      201.72      212.14      6.55 o 
   7  -7   7      185.73      172.21      7.97 o 
  -6  -6   7       67.97       64.63      4.10 o 
  -5  -6   7      181.73      196.49      7.24 o 
  -4  -6   7      996.34     1001.02     24.37 o 
  -3  -6   7        1.85        2.60      1.17 o 
  -2  -6   7     1549.23     1482.40     33.94 o 
  -1  -6   7      152.58      156.06      4.13 o 
   0  -6   7     3303.41     3173.79     50.25 o 
   1  -6   7      184.55      182.44      5.06 o 
   2  -6   7     1010.08     1017.63     17.58 o 
   3  -6   7        2.69        3.71      0.83 o 
   4  -6   7     1634.88     1600.78     28.98 o 
   5  -6   7      270.06      268.38      7.36 o 
   6  -6   7      320.34      325.76      9.73 o 
   7  -6   7      139.84      146.59      6.00 o 
  -7  -5   7      117.28      106.79     14.26 o 
  -6  -5   7       28.30       30.76      2.73 o 
  -5  -5   7       82.41       74.41      3.99 o 
  -4  -5   7      689.66      713.42     18.06 o 
  -3  -5   7     2080.95     1972.92     43.99 o 
  -2  -5   7       13.17       10.22      1.27 o 
  -1  -5   7     1040.94     1015.12     18.68 o 
   0  -5   7      118.26      112.92      3.04 o 
   1  -5   7     2896.36     2858.98     43.33 o 
   2  -5   7        0.54        1.67      0.80 o 
   3  -5   7     2473.54     2463.79     39.93 o 
   4  -5   7      370.51      360.14      8.01 o 
   5  -5   7      474.23      482.33     11.24 o 
   6  -5   7      321.31      295.63      9.73 o 
   7  -5   7      323.52      320.44      9.82 o 
  -7  -4   7      266.42      272.02      7.43 o 
  -6  -4   7       50.17       51.49      2.73 o 
  -5  -4   7      150.36      153.62      4.84 o 
  -4  -4   7      258.48      288.89      7.28 o 
  -3  -4   7      198.02      194.68      5.39 o 
  -2  -4   7     2452.54     2477.84     57.71 o 
  -1  -4   7       20.92       26.00      2.39 o 
   0  -4   7     4304.18     4368.11     62.70 o 
   1  -4   7      491.88      498.74      8.53 o 
   2  -4   7     1308.96     1325.06     22.17 o 
   3  -4   7      326.14      341.09      6.82 o 
   4  -4   7     1693.36     1661.33     29.73 o 
   5  -4   7     1754.38     1668.89     36.86 o 
   6  -4   7       85.04       84.24      4.09 o 
   7  -4   7      297.04      307.36      9.55 o 
  -7  -3   7      171.70      164.41      6.32 o 
  -6  -3   7      574.97      579.81     15.27 o 
  -5  -3   7      848.45      833.19     20.40 o 
  -4  -3   7     1473.91     1414.33     32.22 o 
  -3  -3   7     6348.23     6245.67    132.22 o 
  -2  -3   7        2.05        6.57      1.68 o 
  -1  -3   7     2703.64     2789.51     52.72 o 
   0  -3   7        6.31        4.32      0.92 o 
   1  -3   7     3306.75     3327.63     51.07 o 
   2  -3   7      848.67      862.69     16.03 o 
   3  -3   7     1038.35     1009.49     17.20 o 
   4  -3   7      773.28      742.91     15.64 o 
   5  -3   7      424.73      402.76     10.97 o 
   6  -3   7      815.02      770.94     18.91 o 
   7  -3   7       98.37       92.53      4.52 o 
  -8  -2   7       92.06       82.99      5.65 o 
  -7  -2   7      194.20      196.65      6.88 o 
  -6  -2   7     1418.98     1399.09     27.42 o 
  -5  -2   7        2.13        1.30      0.93 o 
  -4  -2   7     1149.48     1159.55     26.75 o 
  -3  -2   7      225.74      229.85      6.94 o 
  -2  -2   7     4366.16     4228.39    104.51 o 
  -1  -2   7      246.65      247.62      4.97 o 
   0  -2   7     2090.12     2101.48     47.96 o 
   1  -2   7      367.73      364.47      9.09 o 
   2  -2   7      232.59      215.77      6.59 o 
   3  -2   7      116.36      109.54      3.22 o 
   4  -2   7      270.91      246.68      7.42 o 
   5  -2   7     1105.80     1041.03     24.11 o 
   6  -2   7       25.04       25.62      2.38 o 
   7  -2   7      118.63      122.73      6.80 o 
  -8  -1   7        1.82        2.31      1.54 o 
  -7  -1   7      201.70      213.21      8.46 o 
  -6  -1   7        1.70        2.74      0.77 o 
  -5  -1   7     1034.45     1034.98     18.85 o 
  -4  -1   7        9.89        7.12      1.27 o 
  -3  -1   7     5026.49     5023.98     95.94 o 
  -2  -1   7       90.07       83.21      2.14 o 
  -1  -1   7     3900.10     4006.43     78.49 o 
   0  -1   7       22.58       31.10      1.74 o 
   1  -1   7     4536.10     4655.37    100.27 o 
   2  -1   7     1173.06     1101.32     20.34 o 
   3  -1   7      899.20      883.37     18.33 o 
   4  -1   7      591.68      557.64     14.00 o 
   5  -1   7      879.41      831.93     19.91 o 
   6  -1   7      831.81      788.29     19.38 o 
   7  -1   7       49.03       45.60      3.72 o 
  -8   0   7        1.84        1.50      1.24 o 
  -7   0   7      343.20      347.19      8.28 o 
  -6   0   7      900.46      877.81     18.27 o 
  -5   0   7       41.87       41.81      1.80 o 
  -4   0   7     1358.70     1360.18     23.99 o 
  -3   0   7      981.83      986.47     18.37 o 
  -2   0   7     6300.86     6084.12    156.34 o 
  -1   0   7      415.20      406.05     10.91 o 
   0   0   7     1569.70     1668.58     24.76 o 
   1   0   7      267.82      260.38      4.86 o 
   2   0   7      853.07      832.85     14.29 o 
   3   0   7      319.62      306.38      7.64 o 
   4   0   7      470.08      459.55     12.07 o 
   5   0   7      840.99      814.17     19.70 o 
   6   0   7        9.14        8.75      1.76 o 
  -8   1   7       53.02       46.80      3.26 o 
  -7   1   7      258.74      263.42      6.85 o 
  -6   1   7       10.01       10.50      1.14 o 
  -5   1   7     1547.95     1583.47     27.82 o 
  -4   1   7      310.12      323.72      6.90 o 
  -3   1   7     2605.05     2581.54     45.39 o 
  -2   1   7      407.84      410.26      7.80 o 
  -1   1   7     4606.45     4681.35     63.07 o 
   0   1   7      811.57      799.09     13.02 o 
   1   1   7     3549.44     3590.90     57.00 o 
   2   1   7     3285.20     3221.01     55.88 o 
   3   1   7      150.91      143.87      5.19 o 
   4   1   7     1186.21     1112.90     25.65 o 
   5   1   7      207.74      195.05      7.99 o 
   6   1   7      940.39      926.32     22.64 o 
  -8   2   7       32.29       32.78      2.01 o 
  -7   2   7      624.10      627.82     14.06 o 
  -6   2   7      632.37      608.79     13.59 o 
  -5   2   7      133.29      141.70      4.41 o 
  -4   2   7     1306.42     1310.17     23.25 o 
  -3   2   7      379.63      375.41      8.07 o 
  -2   2   7     4857.08     4853.28     77.74 o 
  -1   2   7     1141.46     1145.18     16.45 o 
   0   2   7      640.81      650.27     10.50 o 
   1   2   7      984.98     1001.41     18.75 o 
   2   2   7      869.93      838.09     16.60 o 
   3   2   7     1521.99     1465.61     32.76 o 
   4   2   7      296.80      284.35      8.77 o 
   5   2   7      547.32      522.19     14.13 o 
   6   2   7      133.66      127.96      9.12 o 
  -8   3   7       35.87       37.27      2.71 o 
  -7   3   7      733.01      718.33     16.01 o 
  -6   3   7      154.08      151.67      5.21 o 
  -5   3   7     2555.14     2499.91     48.74 o 
  -4   3   7      125.84      125.40      4.78 o 
  -3   3   7      657.91      681.61     11.18 o 
  -2   3   7       92.02      104.55      2.92 o 
  -1   3   7      884.50      888.63     13.10 o 
   0   3   7     1521.30     1493.55     22.93 o 
   1   3   7       40.03       45.68      1.84 o 
   2   3   7     2078.86     2040.01     39.94 o 
   3   3   7      251.07      244.03      7.81 o 
   4   3   7      670.63      643.62     16.58 o 
   5   3   7        1.93       -0.19      1.59 o 
  -8   4   7     1118.99     1124.18     30.59 o 
  -7   4   7        1.57        2.50      1.03 o 
  -6   4   7     1378.93     1343.51     27.74 o 
  -5   4   7        9.47        9.89      1.34 o 
  -4   4   7     1607.93     1578.29     31.76 o 
  -3   4   7       27.60       32.66      1.60 o 
  -2   4   7     2507.91     2551.02     41.74 o 
  -1   4   7       65.90       71.04      2.20 o 
   0   4   7      473.00      476.87      9.94 o 
   1   4   7       28.96       33.54      1.97 o 
   2   4   7      816.43      816.30     19.58 o 
   3   4   7      955.71      949.94     22.94 o 
   4   4   7       56.31       52.11      3.58 o 
   5   4   7      222.62      218.65      9.34 o 
  -8   5   7       25.93       28.85      3.21 o 
  -7   5   7      203.13      194.25      7.49 o 
  -6   5   7      185.29      182.11      6.36 o 
  -5   5   7     1814.58     1788.34     40.40 o 
  -4   5   7        0.73        2.64      1.08 o 
  -3   5   7      838.58      823.07     16.09 o 
  -2   5   7       79.70       74.84      3.20 o 
  -1   5   7     1685.00     1693.78     35.06 o 
   0   5   7     1096.77     1085.30     20.38 o 
   1   5   7      138.55      138.58      4.16 o 
   2   5   7      825.55      827.45     18.15 o 
   3   5   7        5.27        5.68      1.66 o 
   4   5   7      279.11      283.65      9.54 o 
  -8   6   7     1182.72     1157.78     32.22 o 
  -7   6   7        8.38       11.54      3.03 o 
  -6   6   7     1529.77     1470.70     34.38 o 
  -5   6   7        5.87        5.14      1.94 o 
  -4   6   7     2341.48     2299.07     45.92 o 
  -3   6   7      346.67      331.21      8.92 o 
  -2   6   7     1528.74     1542.12     39.86 o 
  -1   6   7      598.23      590.98     17.26 o 
   0   6   7      659.10      667.72     19.28 o 
   1   6   7      567.28      558.42     11.82 o 
   2   6   7      385.68      387.40     11.56 o 
   3   6   7     1243.26     1244.94     29.77 o 
  -7   7   7      599.29      585.16     18.26 o 
  -6   7   7        3.88        3.79      1.95 o 
  -5   7   7     1358.00     1330.54     31.49 o 
  -4   7   7      319.61      321.85      7.64 o 
  -3   7   7      597.33      591.12     18.63 o 
  -2   7   7      100.18      103.04      4.99 o 
  -1   7   7      858.78      846.48     29.16 o 
   0   7   7     1153.73     1144.21     37.86 o 
   1   7   7       14.81       10.70      1.78 o 
   2   7   7      346.83      366.82     11.56 o 
  -6   8   7      467.09      468.21     15.53 o 
  -5   8   7       16.58       18.93      3.11 o 
  -4   8   7      807.59      794.85     16.94 o 
  -3   8   7      664.22      675.25     20.02 o 
  -2   8   7       60.67       44.36      4.08 o 
  -1   8   7      612.57      589.02     21.52 o 
   0   8   7      106.72       94.57      5.67 o 
   1   8   7      718.10      693.98     36.23 o 
  -5   9   7      402.32      387.24     11.11 o 
  -4   9   7      119.33      101.18      6.17 o 
  -3   9   7      173.14      174.81      9.12 o 
  -2   9   7       88.52       86.59      7.96 o 
  -1   9   7      263.79      281.19     12.32 o 
   0 -11   8      410.93      415.30     17.11 o 
   1 -11   8      455.90      467.42     18.97 o 
   2 -11   8       80.88       79.85      4.71 o 
   3 -11   8      304.50      300.81     10.61 o 
  -2 -10   8       60.64       48.82      6.68 o 
  -1 -10   8      259.61      284.16     12.17 o 
   0 -10   8       98.44       89.99      3.94 o 
   1 -10   8      120.05      127.19      5.09 o 
   2 -10   8      183.97      175.30      6.35 o 
   3 -10   8      162.24      174.78      6.44 o 
   4 -10   8      833.45      810.20     22.27 o 
   5 -10   8        8.51       12.59      4.11 o 
  -3  -9   8      231.35      223.81     10.39 o 
  -2  -9   8      294.42      295.24      9.97 o 
  -1  -9   8      171.01      155.55      5.75 o 
   0  -9   8      564.25      580.18     11.44 o 
   1  -9   8     1327.45     1264.35     28.34 o 
   2  -9   8       66.92       74.99      3.77 o 
   3  -9   8      599.43      605.02     23.27 o 
   4  -9   8      177.74      177.68      6.25 o 
   5  -9   8      742.14      767.79     15.90 o 
  -4  -8   8       32.37       30.81      3.05 o 
  -3  -8   8      673.60      655.60     32.12 o 
  -2  -8   8      600.16      569.37     15.64 o 
  -1  -8   8       43.62       53.25      2.76 o 
   0  -8   8      493.32      479.78     10.75 o 
   1  -8   8      140.07      143.89      5.21 o 
   2  -8   8      877.57      866.37     21.99 o 
   3  -8   8       19.02       23.89      1.89 o 
   4  -8   8      973.59      957.78     17.22 o 
   5  -8   8       45.00       40.85      3.39 o 
   6  -8   8      196.09      203.27      7.49 o 
  -5  -7   8       70.12       69.35      6.42 o 
  -4  -7   8      366.09      358.55     13.35 o 
  -3  -7   8      175.76      187.50      7.07 o 
  -2  -7   8      319.97      305.62      8.21 o 
  -1  -7   8      394.82      373.18      7.72 o 
   0  -7   8      168.07      178.51      5.08 o 
   1  -7   8     1408.07     1367.17     29.88 o 
   2  -7   8       11.37       11.15      1.35 o 
   3  -7   8      690.32      714.00     13.30 o 
   4  -7   8      179.37      178.55      5.21 o 
   5  -7   8     1292.44     1321.73     27.08 o 
   6  -7   8       66.88       65.80      3.97 o 
  -6  -6   8       28.87       27.39      3.19 o 
  -5  -6   8      199.13      191.20      6.09 o 
  -4  -6   8       93.23       88.93      3.83 o 
  -3  -6   8     1159.69     1136.50     23.08 o 
  -2  -6   8      485.19      514.79     11.84 o 
  -1  -6   8       85.35       97.62      3.25 o 
   0  -6   8      452.62      468.63     10.18 o 
   1  -6   8      602.69      608.41     12.67 o 
   2  -6   8     1922.28     1924.93     35.23 o 
   3  -6   8       18.16       21.76      1.49 o 
   4  -6   8     1043.60     1026.90     28.64 o 
   5  -6   8       54.24       55.27      3.00 o 
   6  -6   8      450.39      467.69     13.01 o 
  -6  -5   8     1077.27     1037.31     21.68 o 
  -5  -5   8      119.60      120.59      4.47 o 
  -4  -5   8      848.82      785.60     16.77 o 
  -3  -5   8      262.61      253.40      6.88 o 
  -2  -5   8     2168.95     2043.38     53.71 o 
  -1  -5   8     2765.51     2631.09     46.99 o 
   0  -5   8      419.39      373.95     13.09 o 
   1  -5   8     2965.13     2883.26     45.86 o 
   2  -5   8       24.86       25.80      1.50 o 
   3  -5   8     1178.94     1207.80     20.72 o 
   4  -5   8        0.05        0.94      0.94 o 
   5  -5   8     1187.86     1168.47     27.14 o 
   6  -5   8      329.94      319.85      9.83 o 
   7  -5   8       50.41       53.32      3.64 o 
  -7  -4   8      180.04      186.23     16.32 o 
  -6  -4   8      230.88      220.37      7.79 o 
  -5  -4   8      361.95      388.90     13.16 o 
  -4  -4   8      655.40      635.87     16.39 o 
  -3  -4   8      678.96      686.30     17.81 o 
  -2  -4   8     2838.50     2925.25    117.49 o 
  -1  -4   8       11.83       14.18      1.69 o 
   0  -4   8     2023.99     2014.04     32.89 o 
   1  -4   8       93.33       94.48      4.49 o 
   2  -4   8     3194.23     3015.35     74.92 o 
   3  -4   8       64.94       64.98      2.31 o 
   4  -4   8      431.02      421.17     10.15 o 
   5  -4   8        2.30        1.05      1.14 o 
   6  -4   8      204.29      203.19      7.23 o 
   7  -4   8      140.79      139.40      6.88 o 
  -7  -3   8        1.16        0.95      1.33 o 
  -6  -3   8      606.59      622.63     16.47 o 
  -5  -3   8      368.87      375.89     10.92 o 
  -4  -3   8        2.49        3.38      1.12 o 
  -3  -3   8      176.78      176.24      8.00 o 
  -2  -3   8      445.62      438.86     10.37 o 
  -1  -3   8     4121.98     4041.59     77.85 o 
   0  -3   8       15.00       15.22      1.58 o 
   1  -3   8     2493.63     2626.12     44.70 o 
   2  -3   8        1.30        3.13      0.73 o 
   3  -3   8     1339.70     1330.66     22.38 o 
   4  -3   8        0.97        2.88      1.09 o 
   5  -3   8     1084.62     1045.97     24.59 o 
   6  -3   8      196.73      202.63      7.24 o 
   7  -3   8      129.15      128.35      6.63 o 
  -8  -2   8       72.37       54.73      4.88 o 
  -7  -2   8      103.79      108.29      5.75 o 
  -6  -2   8       12.55       15.30      1.99 o 
  -5  -2   8      489.87      496.45     14.73 o 
  -4  -2   8      289.39      293.80     11.54 o 
  -3  -2   8      509.21      491.75     12.76 o 
  -2  -2   8     1464.50     1493.89     30.15 o 
  -1  -2   8      282.08      273.55      7.01 o 
   0  -2   8     2809.76     2900.53     46.57 o 
   1  -2   8       68.62       73.08      3.89 o 
   2  -2   8     3810.27     3799.05     60.42 o 
   3  -2   8      353.74      324.35      7.20 o 
   4  -2   8      492.85      468.73     12.46 o 
   5  -2   8        7.57        8.73      1.68 o 
   6  -2   8      395.64      403.73     11.64 o 
  -8  -1   8      547.03      550.86     22.35 o 
  -7  -1   8       72.59       71.52      3.05 o 
  -6  -1   8      621.48      623.44     13.46 o 
  -5  -1   8      854.43      870.14     21.02 o 
  -4  -1   8        2.13        3.13      0.96 o 
  -3  -1   8      567.85      596.07     14.91 o 
  -2  -1   8       86.42       84.43      3.29 o 
  -1  -1   8     4817.12     4872.17     85.24 o 
   0  -1   8      524.88      482.39     22.21 o 
   1  -1   8     2323.64     2450.31     72.11 o 
   2  -1   8       14.17       13.34      1.01 o 
   3  -1   8     2000.05     1943.56     52.99 o 
   4  -1   8      331.74      306.93      9.09 o 
   5  -1   8      591.44      579.50     15.16 o 
   6  -1   8      521.39      504.74     13.86 o 
  -8   0   8        6.15        8.08      1.93 o 
  -7   0   8      457.66      474.39     11.12 o 
  -6   0   8      167.67      168.24      4.99 o 
  -5   0   8     1711.47     1726.31     30.43 o 
  -4   0   8      252.90      249.57      6.74 o 
  -3   0   8      613.36      575.30     14.39 o 
  -2   0   8      654.48      645.60     18.36 o 
  -1   0   8      969.85      959.06     17.71 o 
   0   0   8     2865.01     2800.56     43.45 o 
   1   0   8       18.51       19.73      1.18 o 
   2   0   8     1877.64     1785.88     34.93 o 
   3   0   8     1025.03     1018.40     21.41 o 
   4   0   8      146.29      136.04      5.35 o 
   5   0   8      204.44      188.20      6.80 o 
   6   0   8      224.95      212.44      8.90 o 
  -8   1   8     1379.18     1374.95     36.41 o 
  -7   1   8      896.18      883.23     18.98 o 
  -6   1   8      825.93      795.56     17.15 o 
  -5   1   8     2353.81     2279.30     44.57 o 
  -4   1   8      359.52      384.35      9.31 o 
  -3   1   8     2566.83     2587.81     45.70 o 
  -2   1   8      385.65      400.31      8.72 o 
  -1   1   8     4184.48     4243.94     72.11 o 
   0   1   8      215.30      215.70      5.43 o 
   1   1   8     1009.92     1023.60     19.13 o 
   2   1   8       24.77       23.84      1.44 o 
   3   1   8      652.73      635.28     15.93 o 
   4   1   8      605.92      568.60     14.87 o 
   5   1   8       14.51       14.12      2.06 o 
   6   1   8      311.49      303.50     11.61 o 
  -8   2   8      177.30      174.32      6.61 o 
  -7   2   8      202.69      195.19      5.83 o 
  -6   2   8      468.18      475.66     11.25 o 
  -5   2   8      517.97      510.50     11.89 o 
  -4   2   8     2902.31     2834.75     54.84 o 
  -3   2   8       71.45       69.34      2.67 o 
  -2   2   8     1645.77     1637.83     27.38 o 
  -1   2   8      267.13      284.54      5.43 o 
   0   2   8     3287.49     3314.06     52.91 o 
   1   2   8        1.40        2.39      0.70 o 
   2   2   8      672.50      683.42     13.57 o 
   3   2   8       21.15       24.00      2.36 o 
   4   2   8      104.24      109.57      4.96 o 
   5   2   8       12.08       14.52      3.00 o 
  -8   3   8      408.26      417.19     13.08 o 
  -7   3   8      371.63      367.73      9.48 o 
  -6   3   8        7.85        8.25      1.30 o 
  -5   3   8      343.84      332.59      8.59 o 
  -4   3   8       97.60       92.49      3.54 o 
  -3   3   8     1528.19     1535.04     28.90 o 
  -2   3   8      167.42      158.15      3.96 o 
  -1   3   8     2245.36     2359.17     35.57 o 
   0   3   8        8.94        6.37      1.00 o 
   1   3   8     1449.98     1438.31     24.39 o 
   2   3   8       12.75       14.21      1.30 o 
   3   3   8     1260.56     1232.74     28.67 o 
   4   3   8      643.87      631.54     16.67 o 
   5   3   8       11.22       10.09      2.34 o 
  -8   4   8       17.53       14.30      2.08 o 
  -7   4   8      557.64      556.85     13.39 o 
  -6   4   8      796.39      799.56     17.81 o 
  -5   4   8      584.28      558.76     13.07 o 
  -4   4   8     3465.40     3345.32     64.71 o 
  -3   4   8       31.65       34.02      1.99 o 
  -2   4   8     2307.52     2231.82     41.33 o 
  -1   4   8        7.27       13.38      2.12 o 
   0   4   8     3816.19     3760.58     65.45 o 
   1   4   8      383.52      371.05      8.41 o 
   2   4   8      633.18      643.30     14.79 o 
   3   4   8      121.85      118.44      5.40 o 
   4   4   8      225.95      230.30      8.38 o 
  -8   5   8      361.52      360.99     12.26 o 
  -7   5   8      522.78      529.49     16.53 o 
  -6   5   8       10.58       13.21      1.80 o 
  -5   5   8      466.17      469.66     11.54 o 
  -4   5   8       25.25       28.95      2.46 o 
  -3   5   8     2256.62     2271.19     42.13 o 
  -2   5   8      190.17      182.23      5.96 o 
  -1   5   8     1307.68     1331.12     43.60 o 
   0   5   8       99.73      100.57      3.98 o 
   1   5   8      853.73      869.42     17.09 o 
   2   5   8      374.18      370.73     10.75 o 
   3   5   8      389.46      382.78     11.76 o 
  -7   6   8      322.04      315.68     11.35 o 
  -6   6   8      876.11      884.74     19.85 o 
  -5   6   8       46.53       47.96      3.73 o 
  -4   6   8     1592.58     1603.76     39.07 o 
  -3   6   8       34.20       38.55      2.35 o 
  -2   6   8      798.02      807.64     28.07 o 
  -1   6   8       39.92       41.54      3.06 o 
   0   6   8      900.66      885.02     30.06 o 
   1   6   8      649.00      671.44     15.80 o 
   2   6   8       56.09       50.03      4.34 o 
  -6   7   8       23.00       26.89      2.96 o 
  -5   7   8      672.64      672.06     17.73 o 
  -4   7   8       44.33       44.70      3.35 o 
  -3   7   8     1669.32     1594.14     52.04 o 
  -2   7   8      254.17      258.09      9.39 o 
  -1   7   8      336.80      307.84     12.90 o 
   0   7   8       10.83       10.14      2.18 o 
   1   7   8      314.30      320.40     19.53 o 
  -5   8   8        5.11        4.68      2.74 o 
  -4   8   8      766.60      710.80     20.70 o 
  -3   8   8        0.20        1.49      1.32 o 
  -2   8   8      821.03      836.70     29.52 o 
  -1   8   8       20.65       20.46      2.99 o 
   0   8   8      487.67      490.89     21.20 o 
   1 -11   9       91.54       97.45      6.22 o 
   2 -11   9      301.26      316.80     21.07 o 
  -2 -10   9        5.18        4.41      2.57 o 
  -1 -10   9      252.20      267.78      9.64 o 
   0 -10   9        8.71        7.72      1.60 o 
   1 -10   9      441.22      461.03     14.43 o 
   2 -10   9      253.67      247.42      9.57 o 
   3 -10   9       19.87       21.27      2.66 o 
   4 -10   9       77.66       87.33      4.88 o 
  -3  -9   9       20.56       23.25      3.45 o 
  -2  -9   9     1002.64     1001.53     24.64 o 
  -1  -9   9      221.47      224.88      6.56 o 
   0  -9   9      179.46      190.41      9.02 o 
   1  -9   9       26.17       28.39      2.42 o 
   2  -9   9      165.71      173.86      6.27 o 
   3  -9   9      344.66      345.30     16.65 o 
   4  -9   9       16.68       16.18      2.34 o 
   5  -9   9      337.37      349.64     11.33 o 
  -4  -8   9       69.18       62.73      4.91 o 
  -3  -8   9      384.15      403.36     13.05 o 
  -2  -8   9       19.21       16.57      2.02 o 
  -1  -8   9      862.57      860.65     19.54 o 
   0  -8   9       32.36       30.34      2.07 o 
   1  -8   9      577.66      594.43     14.86 o 
   2  -8   9      285.48      286.55      8.59 o 
   3  -8   9      181.69      178.82      9.75 o 
   4  -8   9      133.66      130.71      8.42 o 
   5  -8   9      281.39      296.75      8.83 o 
  -5  -7   9        1.09        0.97      1.72 o 
  -4  -7   9      259.60      250.80      7.61 o 
  -3  -7   9       60.10       59.33      3.33 o 
  -2  -7   9     1735.36     1624.18     37.80 o 
  -1  -7   9      246.20      243.58      6.22 o 
   0  -7   9      977.21      938.88     18.71 o 
   1  -7   9      180.54      183.43      6.09 o 
   2  -7   9      997.53      981.83     22.55 o 
   3  -7   9     1281.94     1291.03     33.41 o 
   4  -7   9        4.62        5.84      1.03 o 
   5  -7   9      641.69      644.85     16.87 o 
   6  -7   9        3.11        1.57      1.43 o 
  -5  -6   9      779.73      695.22     51.24 o 
  -4  -6   9      467.12      421.32     16.54 o 
  -3  -6   9      480.74      476.08     15.33 o 
  -2  -6   9      198.18      175.06      6.61 o 
  -1  -6   9     1458.61     1428.24     26.87 o 
   0  -6   9     1824.34     1692.80     31.35 o 
   1  -6   9       66.21       69.45      3.27 o 
   2  -6   9     1635.52     1590.64     55.73 o 
   3  -6   9        3.09        4.18      0.93 o 
   4  -6   9      871.00      831.87     16.81 o 
   5  -6   9       52.64       53.84      3.60 o 
   6  -6   9      593.86      609.75     16.38 o 
  -6  -5   9      182.80      189.58      8.89 o 
  -5  -5   9       46.49       41.23      3.23 o 
  -4  -5   9      758.32      753.92     19.38 o 
  -3  -5   9        3.35        2.32      1.28 o 
  -2  -5   9      589.17      581.04     15.23 o 
  -1  -5   9      162.17      184.50      5.05 o 
   0  -5   9      163.95      161.92      5.53 o 
   1  -5   9      379.33      401.83     11.90 o 
   2  -5   9      293.49      288.71      6.86 o 
   3  -5   9     1344.05     1348.99     23.03 o 
   4  -5   9       30.40       30.36      2.37 o 
   5  -5   9      297.72      293.33     10.86 o 
   6  -5   9       29.61       29.60      3.28 o 
  -7  -4   9      406.66      437.21     45.22 o 
  -6  -4   9        3.39        1.45      1.33 o 
  -5  -4   9      790.06      782.01     20.02 o 
  -4  -4   9      268.21      272.81      9.92 o 
  -3  -4   9      168.65      170.17      6.20 o 
  -2  -4   9        4.19        3.62      0.98 o 
  -1  -4   9     1414.41     1411.36     26.52 o 
   0  -4   9     1028.37     1001.96     19.38 o 
   1  -4   9       51.98       62.15      4.57 o 
   2  -4   9      835.08      815.33     18.59 o 
   3  -4   9       58.44       59.93      3.25 o 
   4  -4   9     1459.36     1446.87     29.43 o 
   5  -4   9        0.52        4.10      2.30 o 
   6  -4   9      680.31      664.85     17.48 o 
  -7  -3   9        0.75       -0.26      1.80 o 
  -6  -3   9      444.96      439.41     14.61 o 
  -5  -3   9       66.89       73.42      4.01 o 
  -4  -3   9     2552.15     2479.09     55.03 o 
  -3  -3   9      203.85      210.34     16.09 o 
  -2  -3   9      972.69      983.16     20.93 o 
  -1  -3   9      322.44      322.88      9.13 o 
   0  -3   9      438.56      440.45     10.72 o 
   1  -3   9     1594.03     1656.94     27.49 o 
   2  -3   9       46.21       42.24      3.29 o 
   3  -3   9     1959.27     1934.50     34.81 o 
   4  -3   9       70.28       68.01      3.74 o 
   5  -3   9      322.20      318.30      9.79 o 
   6  -3   9        6.48        6.99      1.80 o 
  -7  -2   9      803.78      791.87     31.60 o 
  -6  -2   9       22.11       21.25      4.40 o 
  -5  -2   9     1052.82     1126.11     26.91 o 
  -4  -2   9        1.28        3.46      1.43 o 
  -3  -2   9      610.99      597.31     15.25 o 
  -2  -2   9      156.22      154.18      4.09 o 
  -1  -2   9     1917.58     1804.99     32.73 o 
   0  -2   9      427.90      404.06      7.91 o 
   1  -2   9      311.33      288.58     13.33 o 
   2  -2   9      341.67      339.14      7.01 o 
   3  -2   9      175.04      174.25      4.66 o 
   4  -2   9     1216.49     1181.63     27.48 o 
   5  -2   9      168.54      166.82      6.42 o 
   6  -2   9      230.80      224.78     15.29 o 
  -7  -1   9       32.98       29.65      3.23 o 
  -6  -1   9     1409.77     1338.72     38.70 o 
  -5  -1   9      204.53      199.78      7.01 o 
  -4  -1   9     4567.63     4533.60     97.09 o 
  -3  -1   9     3517.59     3539.95     76.31 o 
  -2  -1   9     1580.01     1611.30     39.48 o 
  -1  -1   9     2307.95     2200.27     76.65 o 
   0  -1   9     1543.64     1609.86     31.78 o 
   1  -1   9     4182.77     4282.30     73.79 o 
   2  -1   9       35.74       39.30      2.39 o 
   3  -1   9     1990.53     1977.64     39.15 o 
   4  -1   9       11.51       11.31      1.92 o 
   5  -1   9      230.24      227.22      7.84 o 
   6  -1   9        0.75        0.63      1.54 o 
  -8   0   9       47.12       50.96      3.60 o 
  -7   0   9      683.79      684.95     15.43 o 
  -6   0   9      269.16      270.84      9.38 o 
  -5   0   9      385.24      366.39     11.04 o 
  -4   0   9      242.00      245.68      7.76 o 
  -3   0   9      400.27      428.16     15.46 o 
  -2   0   9      813.23      804.57     15.67 o 
  -1   0   9      185.53      201.11      5.61 o 
   0   0   9     1999.73     1993.85     44.18 o 
   1   0   9        5.42        6.92      1.04 o 
   2   0   9      951.67      924.73     17.71 o 
   3   0   9      139.43      139.58      5.51 o 
   4   0   9      865.43      870.32     21.35 o 
   5   0   9       41.22       42.64      3.81 o 
  -8   1   9      369.61      365.83     11.71 o 
  -7   1   9       29.48       22.33      1.85 o 
  -6   1   9      844.04      875.35     18.96 o 
  -5   1   9      209.04      221.94      7.86 o 
  -4   1   9      899.94      900.73     22.74 o 
  -3   1   9     1814.68     1915.94     35.48 o 
  -2   1   9        1.97        2.36      0.73 o 
  -1   1   9      572.21      655.25     21.36 o 
   0   1   9      507.12      510.85     13.98 o 
   1   1   9     2346.72     2389.06     42.50 o 
   2   1   9        1.08        4.91      1.99 o 
   3   1   9     1251.65     1210.86     28.17 o 
   4   1   9       10.12       12.77      2.02 o 
   5   1   9      792.80      762.61     23.40 o 
  -8   2   9       53.22       66.17      4.75 o 
  -7   2   9      845.17      848.30     18.81 o 
  -6   2   9       80.82       83.70      3.57 o 
  -5   2   9      830.25      809.34     21.05 o 
  -4   2   9       95.12      106.41      4.84 o 
  -3   2   9     2226.91     2087.22     76.39 o 
  -2   2   9     1824.53     1800.63     30.17 o 
  -1   2   9      353.73      349.63      7.87 o 
   0   2   9     2353.20     2386.21     48.65 o 
   1   2   9       57.32       54.91      2.75 o 
   2   2   9     2210.81     2209.86     39.63 o 
   3   2   9       10.89       16.71      2.26 o 
   4   2   9     1153.20     1135.76     27.23 o 
  -8   3   9      263.05      263.80      9.53 o 
  -7   3   9       19.70       19.90      2.34 o 
  -6   3   9     1089.17     1097.59     23.39 o 
  -5   3   9      478.37      503.12     12.06 o 
  -4   3   9      478.14      472.12     13.84 o 
  -3   3   9     1395.06     1436.85     27.41 o 
  -2   3   9       33.51       29.71      1.60 o 
  -1   3   9      963.34      983.45     25.16 o 
   0   3   9        8.08       15.20      1.56 o 
   1   3   9     2001.27     2046.13     34.04 o 
   2   3   9      242.59      251.68      7.33 o 
   3   3   9      515.88      511.07     14.20 o 
   4   3   9       74.08       66.56      6.79 o 
  -7   4   9      891.40      851.16     24.62 o 
  -6   4   9      374.48      369.93      9.83 o 
  -5   4   9      629.06      588.19     13.85 o 
  -4   4   9      505.44      528.12     14.91 o 
  -3   4   9     1326.94     1235.26     24.05 o 
  -2   4   9     2475.33     2490.59     51.19 o 
  -1   4   9       17.36       13.17      1.83 o 
   0   4   9      935.00      966.45     25.77 o 
   1   4   9       14.10       16.61      1.53 o 
   2   4   9      991.37     1039.78     22.38 o 
   3   4   9       54.59       54.71      3.83 o 
  -7   5   9       53.25       46.78      5.52 o 
  -6   5   9      637.34      639.05     15.41 o 
  -5   5   9      802.00      809.26     18.18 o 
  -4   5   9      224.83      221.73      7.16 o 
  -3   5   9      968.66      971.67     19.62 o 
  -2   5   9       25.56       20.19      2.83 o 
  -1   5   9     1223.60     1206.04     40.15 o 
   0   5   9        0.12        0.23      1.09 o 
   1   5   9     1098.98     1093.07     24.15 o 
   2   5   9       82.13       77.97      3.87 o 
  -6   6   9      408.53      411.16     12.28 o 
  -5   6   9      182.10      205.68      8.21 o 
  -4   6   9      714.61      731.77     17.53 o 
  -3   6   9      182.36      184.90      8.96 o 
  -2   6   9     2090.18     2034.37     65.40 o 
  -1   6   9       39.40       37.67      3.19 o 
   0   6   9      612.63      622.63     28.65 o 
   1   6   9       27.14       34.74      3.08 o 
  -6   7   9      235.07      230.07      9.44 o 
  -5   7   9      755.02      821.38     22.48 o 
  -4   7   9        8.88        4.88      3.08 o 
  -3   7   9      548.08      565.49     21.15 o 
  -2   7   9       28.63       26.06      2.71 o 
  -1   7   9     1069.13     1112.44     37.70 o 
   0   7   9       87.89       91.24      5.78 o 
  -4   8   9      373.55      355.08     22.10 o 
  -3   8   9       57.50       53.72      3.95 o 
  -2   8   9      902.14      917.55     32.16 o 
   0 -10  10       58.30       72.46      8.99 o 
   1 -10  10      240.47      249.59      9.31 o 
   2 -10  10        1.14        1.20      1.55 o 
   3 -10  10      510.80      510.53     28.78 o 
  -2  -9  10       17.45       20.81      4.88 o 
  -1  -9  10       82.72       77.54      4.97 o 
   0  -9  10      830.02      835.85     23.04 o 
   1  -9  10        6.83        7.27      1.63 o 
   2  -9  10      845.04      852.00     20.53 o 
   3  -9  10       25.65       33.56      2.79 o 
   4  -9  10      345.80      357.37     11.75 o 
  -3  -8  10      221.87      201.38     19.78 o 
  -2  -8  10        0.35        3.34      1.63 o 
  -1  -8  10     1001.69      978.98     22.14 o 
   0  -8  10      226.83      210.98      8.34 o 
   1  -8  10      571.94      577.08     14.70 o 
   2  -8  10      249.85      233.57      7.59 o 
   3  -8  10      427.60      453.08     14.17 o 
   4  -8  10      917.09      889.20     22.81 o 
  -4  -7  10      637.43      660.11     35.97 o 
  -3  -7  10        0.20        0.00      1.22 o 
  -2  -7  10      190.17      212.44      7.85 o 
  -1  -7  10      233.58      211.38      6.87 o 
   0  -7  10     1012.33     1028.50     23.47 o 
   1  -7  10       67.73       72.89      3.65 o 
   2  -7  10      202.24      212.24      9.01 o 
   3  -7  10       16.34       14.39      1.91 o 
   4  -7  10      124.61      134.23      4.49 o 
   5  -7  10       90.17       90.38      4.79 o 
  -5  -6  10      157.65      145.42     10.28 o 
  -4  -6  10       85.55       82.06      4.56 o 
  -3  -6  10      938.46      904.12     22.86 o 
  -2  -6  10      108.81      103.16      4.98 o 
  -1  -6  10      696.58      684.67     16.25 o 
   0  -6  10       30.80       30.02      2.00 o 
   1  -6  10      709.91      694.95     16.67 o 
   2  -6  10       33.11       37.30      2.56 o 
   3  -6  10      344.06      335.70     12.66 o 
   4  -6  10      418.93      393.68     15.23 o 
   5  -6  10        1.37        0.82      1.35 o 
  -6  -5  10      343.78      335.25     24.67 o 
  -5  -5  10       27.89       35.92      5.52 o 
  -4  -5  10      809.30      829.59     35.72 o 
  -3  -5  10        0.28        1.73      1.27 o 
  -2  -5  10     1024.91     1042.83     55.40 o 
  -1  -5  10      220.99      208.39     12.79 o 
   0  -5  10     2567.13     2539.38     51.25 o 
   1  -5  10      173.81      162.62     10.42 o 
   2  -5  10      458.85      497.72     11.08 o 
   3  -5  10      168.28      158.82      4.52 o 
   4  -5  10      300.08      307.56     10.83 o 
   5  -5  10      535.76      530.21     14.65 o 
  -6  -4  10        3.59        6.34      3.60 o 
  -5  -4  10      342.15      326.34     10.42 o 
  -4  -4  10       89.34       95.32      8.90 o 
  -3  -4  10     2073.08     2083.10     47.00 o 
  -2  -4  10      188.54      189.32      6.01 o 
  -1  -4  10      619.20      639.67     14.89 o 
   0  -4  10       43.36       38.45      3.23 o 
   1  -4  10     1273.65     1315.90     34.48 o 
   2  -4  10       10.16       10.43      1.33 o 
   3  -4  10      478.21      478.42     10.40 o 
   4  -4  10       90.31       87.90      3.88 o 
   5  -4  10       25.22       22.25      2.64 o 
  -6  -3  10      609.28      647.13     29.16 o 
  -5  -3  10        2.44        0.07      1.11 o 
  -4  -3  10     1165.85     1163.77     27.81 o 
  -3  -3  10       93.87      100.81      4.59 o 
  -2  -3  10     3365.22     3244.33     63.57 o 
  -1  -3  10      445.80      457.01     12.02 o 
   0  -3  10     4531.36     4340.33    170.12 o 
   1  -3  10     1794.11     1726.52     93.46 o 
   2  -3  10     1250.55     1282.31     26.28 o 
   3  -3  10     1325.01     1324.25     24.78 o 
   4  -3  10      562.52      559.45     16.98 o 
   5  -3  10     1551.07     1504.73     35.58 o 
  -7  -2  10      165.17      144.40      9.25 o 
  -6  -2  10       73.88       79.77      7.58 o 
  -5  -2  10      548.97      557.63     15.18 o 
  -4  -2  10        4.51        5.42      1.50 o 
  -3  -2  10     1659.24     1645.65     37.57 o 
  -2  -2  10      694.22      669.44     13.58 o 
  -1  -2  10       60.42       57.58      2.48 o 
   0  -2  10       81.99       93.18      5.75 o 
   1  -2  10      402.15      392.96     15.66 o 
   2  -2  10      923.76      922.60     19.63 o 
   3  -2  10       11.76       11.24      1.42 o 
   4  -2  10      375.48      356.97     10.82 o 
   5  -2  10        6.23        3.83      2.61 o 
  -7  -1  10      127.56      113.82      7.96 o 
  -6  -1  10     1189.79     1224.10     58.71 o 
  -5  -1  10       33.29       32.38      3.46 o 
  -4  -1  10     1071.28     1098.88     26.34 o 
  -3  -1  10       25.92       29.90      2.45 o 
  -2  -1  10     2065.03     1972.66     44.24 o 
  -1  -1  10      869.79      930.43     18.11 o 
   0  -1  10      658.52      641.91     23.97 o 
   1  -1  10      694.87      683.78     15.88 o 
   2  -1  10      180.38      185.58      5.13 o 
   3  -1  10      468.23      479.67     11.77 o 
   4  -1  10      143.04      140.36      6.80 o 
   5  -1  10      938.89      945.23     28.20 o 
  -7   0  10      260.91      283.65     14.65 o 
  -6   0  10       80.37       86.04     10.02 o 
  -5   0  10      991.20     1005.68     30.36 o 
  -4   0  10        0.42        1.31      1.11 o 
  -3   0  10     2074.61     2034.80     40.71 o 
  -2   0  10      182.88      210.37      5.50 o 
  -1   0  10     1071.46     1018.17     25.92 o 
   0   0  10       32.54       41.85      2.35 o 
   1   0  10     1581.13     1623.01     32.41 o 
   2   0  10     1359.66     1395.01     26.02 o 
   3   0  10      123.36      126.57      6.42 o 
   4   0  10      821.60      803.35     20.41 o 
   5   0  10       83.31       84.96      5.62 o 
  -7   1  10       29.18       30.83      4.37 o 
  -6   1  10     1128.59     1125.37     28.46 o 
  -5   1  10       81.33       91.11      4.80 o 
  -4   1  10     1240.36     1197.62     29.45 o 
  -3   1  10       53.30       61.35      3.01 o 
  -2   1  10     2084.94     2042.36     37.21 o 
  -1   1  10     1689.79     1745.42     32.18 o 
   0   1  10       52.86       54.33      3.24 o 
   1   1  10      768.92      782.43     17.82 o 
   2   1  10       17.05       18.52      1.38 o 
   3   1  10      722.06      706.47     18.20 o 
   4   1  10       14.83       12.43      2.20 o 
  -7   2  10      407.91      397.87     13.16 o 
  -6   2  10        4.05        8.29      1.99 o 
  -5   2  10     1827.75     1788.64     42.61 o 
  -4   2  10      327.10      345.26     10.80 o 
  -3   2  10     1772.14     1689.95     32.00 o 
  -2   2  10      680.22      732.61     14.80 o 
  -1   2  10     1426.00     1353.25     34.03 o 
   0   2  10      612.18      647.60     17.87 o 
   1   2  10      852.79      828.89     21.30 o 
   2   2  10     1118.29     1132.16     21.66 o 
   3   2  10        9.42        9.19      2.25 o 
   4   2  10      384.80      365.77     13.71 o 
  -7   3  10       22.11       20.75      4.88 o 
  -6   3  10      453.65      436.03     13.53 o 
  -5   3  10      191.19      182.02      7.29 o 
  -4   3  10      609.81      601.24     16.61 o 
  -3   3  10      188.99      173.86      5.33 o 
  -2   3  10     1295.52     1256.88     31.41 o 
  -1   3  10     1532.38     1541.39     38.30 o 
   0   3  10       10.46       10.66      1.73 o 
   1   3  10      588.40      597.41     12.96 o 
   2   3  10       74.42       73.89      3.68 o 
   3   3  10      824.98      813.70     20.88 o 
  -7   4  10      273.90      276.87     15.03 o 
  -6   4  10        4.58        4.49      1.76 o 
  -5   4  10     1295.51     1397.57     34.49 o 
  -4   4  10      629.57      652.06     17.97 o 
  -3   4  10      467.65      464.31     10.60 o 
  -2   4  10      774.21      773.08     27.06 o 
  -1   4  10      440.63      433.19     16.80 o 
   0   4  10     1465.81     1443.55     36.49 o 
   1   4  10       40.50       46.51      3.13 o 
   2   4  10      857.78      848.35     22.67 o 
  -6   5  10      358.71      340.69     17.73 o 
  -5   5  10      133.00      131.00      8.17 o 
  -4   5  10      492.65      479.20     12.56 o 
  -3   5  10      343.14      356.99     14.30 o 
  -2   5  10      572.75      563.05     20.98 o 
  -1   5  10      910.85      961.99     33.07 o 
   0   5  10        5.84        5.09      1.79 o 
   1   5  10      362.61      373.08     11.67 o 
  -5   6  10      438.06      437.78     13.83 o 
  -4   6  10      428.63      421.37     24.67 o 
  -3   6  10      107.78      103.98      6.40 o 
  -2   6  10      181.51      174.36      8.90 o 
  -1   6  10      260.33      272.58      9.84 o 
   0   6  10      915.49      929.19     31.95 o 
  -4   7  10      589.06      593.26     32.63 o 
  -3   7  10      926.74      999.60     34.60 o 
  -2   7  10      218.07      201.65      8.25 o 
  -1  -9  11      113.45      115.88     11.56 o 
   0  -9  11      297.08      278.18     20.94 o 
   1  -9  11       16.97       18.50      2.96 o 
   2  -9  11      243.34      248.61     11.63 o 
  -3  -8  11      297.69      289.56     16.96 o 
  -2  -8  11       34.89       33.14      4.17 o 
  -1  -8  11      144.04      130.91      6.42 o 
   0  -8  11      118.70      110.97      4.69 o 
   1  -8  11     1001.73     1028.26     27.68 o 
   2  -8  11       23.20       22.83      2.37 o 
   3  -8  11      344.57      360.87     10.79 o 
  -4  -7  11       92.36       83.76      8.22 o 
  -3  -7  11      233.12      241.32     10.78 o 
  -2  -7  11      801.52      772.46     20.44 o 
  -1  -7  11        4.45        3.84      1.40 o 
   0  -7  11      368.03      383.75     10.63 o 
   1  -7  11       96.97      102.96      4.60 o 
   2  -7  11      786.55      784.85     26.65 o 
   3  -7  11        2.02        7.21      4.20 o 
   4  -7  11      586.98      549.84     29.29 o 
  -4  -6  11       82.06       82.03      5.74 o 
  -3  -6  11      313.82      278.24      9.51 o 
  -2  -6  11       72.54       71.79      4.28 o 
  -1  -6  11      710.88      698.25     16.76 o 
   0  -6  11       25.07       29.03      2.35 o 
   1  -6  11     1522.00     1492.94     65.90 o 
   2  -6  11       67.61       66.42      3.86 o 
   3  -6  11      579.59      627.51     28.36 o 
   4  -6  11       28.69       27.22      2.87 o 
  -5  -5  11      290.24      307.56     12.44 o 
  -4  -5  11       66.89       64.09      4.06 o 
  -3  -5  11      331.60      333.59     10.64 o 
  -2  -5  11     1034.28     1061.24     38.24 o 
  -1  -5  11      111.77      115.57      3.95 o 
   0  -5  11      750.90      772.26     22.81 o 
   1  -5  11        9.24        9.70      3.24 o 
   2  -5  11     2396.30     2514.50     74.53 o 
   3  -5  11      234.06      239.06      9.90 o 
   4  -5  11     1101.30     1051.05     40.39 o 
  -6  -4  11      699.61      719.94     30.19 o 
  -5  -4  11      450.98      433.03     17.99 o 
  -4  -4  11      177.07      178.18      6.99 o 
  -3  -4  11      506.87      510.31     17.03 o 
  -2  -4  11      155.94      158.42      5.59 o 
  -1  -4  11     1380.65     1326.67     42.23 o 
   0  -4  11      105.38      103.69      4.26 o 
   1  -4  11      598.38      605.57     15.87 o 
   2  -4  11      388.31      385.07     12.29 o 
   3  -4  11      102.68       97.02      4.12 o 
   4  -4  11      150.99      152.09      5.64 o 
   5  -4  11       98.32      104.65      9.51 o 
  -6  -3  11      167.27      145.68     10.02 o 
  -5  -3  11      247.41      239.14     12.59 o 
  -4  -3  11      715.55      733.72     22.66 o 
  -3  -3  11      248.72      253.60     10.23 o 
  -2  -3  11     1789.31     1736.01     62.85 o 
  -1  -3  11       47.84       48.64      2.59 o 
   0  -3  11      860.99      858.96     26.87 o 
   1  -3  11        5.97        6.40      1.37 o 
   2  -3  11     1555.28     1650.11     39.60 o 
   3  -3  11      194.65      186.57      5.31 o 
   4  -3  11      193.98      201.19      9.51 o 
  -6  -2  11      457.81      464.54     21.58 o 
  -5  -2  11      833.88      843.46     26.53 o 
  -4  -2  11       20.18       21.34      3.09 o 
  -3  -2  11      617.67      630.06     20.42 o 
  -2  -2  11       80.82       69.34      3.04 o 
  -1  -2  11     2142.44     2061.33     37.76 o 
   0  -2  11      158.33      162.66     10.83 o 
   1  -2  11      677.48      654.36     18.39 o 
   2  -2  11       18.49       24.66      3.00 o 
   3  -2  11      563.09      586.45     15.73 o 
   4  -2  11      141.67      135.57      6.01 o 
  -6  -1  11      169.13      158.78     10.28 o 
  -5  -1  11      187.16      183.68      8.64 o 
  -4  -1  11     1294.32     1318.21     39.27 o 
  -3  -1  11       43.70       41.65      3.20 o 
  -2  -1  11     2100.56     2063.73     37.69 o 
  -1  -1  11       32.52       37.69      2.61 o 
   0  -1  11     1556.08     1521.24     38.35 o 
   1  -1  11      153.07      158.73      6.43 o 
   2  -1  11     1197.09     1162.29     25.64 o 
   3  -1  11      683.43      688.03     16.95 o 
   4  -1  11       41.29       34.28      3.20 o 
  -7   0  11      307.89      300.87     15.93 o 
  -6   0  11       82.93       76.57      6.94 o 
  -5   0  11      932.04      925.24     33.53 o 
  -4   0  11        0.53        0.84      1.35 o 
  -3   0  11      984.00      985.02     21.41 o 
  -2   0  11        0.16        1.20      1.23 o 
  -1   0  11     2751.00     2828.50    128.12 o 
   0   0  11      732.69      759.56     21.03 o 
   1   0  11      742.96      712.61     23.73 o 
   2   0  11       79.65       77.71      3.61 o 
   3   0  11      673.09      690.21     17.21 o 
   4   0  11      266.23      266.59     11.08 o 
  -7   1  11        7.14        4.88      2.83 o 
  -6   1  11      199.77      197.84     12.08 o 
  -5   1  11      103.42      104.48      6.36 o 
  -4   1  11     1168.99     1188.02     35.25 o 
  -3   1  11      124.12      125.77      5.63 o 
  -2   1  11      926.55      915.39     18.13 o 
  -1   1  11      122.28      113.80      5.18 o 
   0   1  11     1138.93     1122.92     29.11 o 
   1   1  11      541.62      515.94     15.17 o 
   2   1  11      425.54      425.46     10.79 o 
   3   1  11      731.38      739.75     17.13 o 
  -6   2  11        2.57        4.88      2.57 o 
  -5   2  11      578.92      571.33     16.43 o 
  -4   2  11        6.66        9.48      1.92 o 
  -3   2  11      967.65     1046.81     38.96 o 
  -2   2  11       10.51       10.67      2.08 o 
  -1   2  11     1569.02     1622.67     40.52 o 
   0   2  11      868.75      906.21     25.25 o 
   1   2  11      262.42      256.12      8.95 o 
   2   2  11      305.90      301.84     10.23 o 
   3   2  11      252.83      261.21      9.22 o 
  -6   3  11      595.90      642.08     28.26 o 
  -5   3  11       45.91       55.16      3.96 o 
  -4   3  11     1360.40     1393.42     34.20 o 
  -3   3  11      269.78      284.28      7.24 o 
  -2   3  11      562.05      525.06     19.60 o 
  -1   3  11      108.75      116.18      6.71 o 
   0   3  11      937.93      919.89     24.61 o 
   1   3  11      561.04      570.58     14.22 o 
   2   3  11       91.18       82.73      6.08 o 
  -6   4  11       79.38       81.19      7.71 o 
  -5   4  11      272.19      271.81      9.78 o 
  -4   4  11       31.09       36.10      3.17 o 
  -3   4  11      679.44      676.88     23.99 o 
  -2   4  11      158.86      176.99      8.88 o 
  -1   4  11      513.83      499.33     19.17 o 
   0   4  11      391.72      395.68     15.71 o 
   1   4  11      116.14      119.31      5.36 o 
  -5   5  11        1.71        3.36      2.00 o 
  -4   5  11      718.89      703.48     37.26 o 
  -3   5  11      185.91      184.69      9.04 o 
  -2   5  11      410.66      406.58     16.44 o 
  -1   5  11      210.00      212.47     10.92 o 
   0   5  11      873.08      867.26     30.14 o 
  -3   6  11      317.39      325.16     13.85 o 
  -2   6  11      342.36      352.06     14.89 o 
  -1  -8  12      327.12      302.41     20.81 o 
   0  -8  12       24.59       27.27      4.50 o 
   1  -8  12      106.63      115.11     11.31 o 
   2  -8  12      108.35      109.73      6.88 o 
  -3  -7  12      540.21      557.80     26.72 o 
  -2  -7  12        5.84        3.94      2.57 o 
  -1  -7  12      468.95      490.47     19.19 o 
   0  -7  12      183.15      182.39      7.48 o 
   1  -7  12       58.42       59.18      9.35 o 
   2  -7  12      370.05      403.71     13.05 o 
   3  -7  12        0.12        0.35      1.72 o 
  -4  -6  12      356.98      351.74     19.01 o 
  -3  -6  12      156.84      136.23      7.68 o 
  -2  -6  12      700.28      676.94     18.39 o 
  -1  -6  12      810.47      848.74     19.99 o 
   0  -6  12       84.51       87.85      4.20 o 
   1  -6  12      305.73      298.81     13.39 o 
   2  -6  12       76.92       87.81      4.93 o 
   3  -6  12      716.92      716.64     47.66 o 
  -4  -5  12      428.58      430.00     21.07 o 
  -3  -5  12      260.36      268.30      9.34 o 
  -2  -5  12      281.47      271.68      9.34 o 
  -1  -5  12      674.95      679.53     14.47 o 
   0  -5  12     1060.21     1112.06     44.21 o 
   1  -5  12       15.80       15.46      1.94 o 
   2  -5  12      540.88      531.80     16.20 o 
   3  -5  12       21.47       23.55      2.87 o 
  -5  -4  12       11.49        7.19      3.08 o 
  -4  -4  12      558.38      570.80     19.22 o 
  -3  -4  12      324.84      300.88      9.97 o 
  -2  -4  12      314.38      342.98     12.42 o 
  -1  -4  12      867.38      904.47     18.35 o 
   0  -4  12        6.31        7.74      2.04 o 
   1  -4  12      609.28      600.02     17.66 o 
   2  -4  12       10.34       13.50      2.19 o 
   3  -4  12      727.97      756.79     25.16 o 
   4  -4  12      107.22       94.55      8.99 o 
  -5  -3  12      280.91      302.23     18.63 o 
  -4  -3  12      806.22      858.86     24.48 o 
  -3  -3  12       71.60       67.30      4.11 o 
  -2  -3  12      590.23      635.62     15.91 o 
  -1  -3  12      539.20      525.52     13.24 o 
   0  -3  12     1955.11     1956.63     48.78 o 
   1  -3  12        0.14        1.27      1.72 o 
   2  -3  12      810.08      769.05     21.42 o 
   3  -3  12        3.32        3.19      1.39 o 
   4  -3  12      898.59      926.76     41.11 o 
  -6  -2  12       17.67       13.87      3.60 o 
  -5  -2  12        8.87        9.25      3.08 o 
  -4  -2  12      515.81      485.08     13.94 o 
  -3  -2  12      630.56      669.04     17.73 o 
  -2  -2  12       81.38       80.82      3.08 o 
  -1  -2  12      737.06      737.19     32.55 o 
   0  -2  12        0.94        3.51      1.53 o 
   1  -2  12     1114.97     1083.04     45.43 o 
   2  -2  12       66.10       69.68      4.18 o 
   3  -2  12      751.45      777.38     26.66 o 
  -6  -1  12      431.56      435.76     21.33 o 
  -5  -1  12      169.70      170.35     11.31 o 
  -4  -1  12      527.96      535.00     18.58 o 
  -3  -1  12       63.19       70.38      4.01 o 
  -2  -1  12      627.83      641.87     16.28 o 
  -1  -1  12       97.42      102.72      4.73 o 
   0  -1  12     1633.39     1647.15     49.89 o 
   1  -1  12      164.09      173.80     15.89 o 
   2  -1  12      449.05      407.21     34.71 o 
   3  -1  12       58.29       54.68      4.99 o 
  -6   0  12       80.63       85.04      7.71 o 
  -5   0  12      136.13      138.22     12.85 o 
  -4   0  12      429.39      428.46     15.69 o 
  -3   0  12     1031.29     1043.41     29.25 o 
  -2   0  12       51.35       56.38      2.66 o 
  -1   0  12      500.55      497.51     18.49 o 
   0   0  12      106.23      109.33      5.29 o 
   1   0  12     1087.20     1150.50     30.24 o 
   2   0  12      119.56      122.20      5.54 o 
   3   0  12      398.28      454.00     25.69 o 
  -6   1  12      554.74      561.66     25.95 o 
  -5   1  12       98.26      104.79      6.66 o 
  -4   1  12      539.34      597.52     20.43 o 
  -3   1  12      135.03      132.58      7.68 o 
  -2   1  12     1090.49     1109.07    125.90 o 
  -1   1  12        0.50        0.34      1.13 o 
   0   1  12     1301.21     1294.43     33.29 o 
   1   1  12      238.23      245.44      8.90 o 
   2   1  12      366.97      359.28     11.45 o 
  -5   2  12      446.97      448.90     19.14 o 
  -4   2  12       53.05       47.09      4.43 o 
  -3   2  12     1089.75     1110.91     34.57 o 
  -2   2  12       45.58       51.48      4.32 o 
  -1   2  12      412.66      405.21     16.16 o 
   0   2  12        9.66       12.28      2.13 o 
   1   2  12      810.19      834.00     22.94 o 
   2   2  12      224.80      240.77     11.26 o 
  -5   3  12       29.40       22.52      3.39 o 
  -4   3  12      228.54      241.78     10.79 o 
  -3   3  12      156.03      157.50     12.59 o 
  -2   3  12      650.81      642.84     23.50 o 
  -1   3  12       12.59       15.67      3.34 o 
   0   3  12      433.72      423.31     16.80 o 
   1   3  12       97.49      100.18      5.26 o 
  -4   4  12       91.24      105.09     10.28 o 
  -3   4  12      744.28      776.47     27.16 o 
  -2   4  12       11.33       10.84      2.45 o 
  -1   4  12      357.67      365.87     15.26 o 
  -1  -7  13      575.61      585.81     33.40 o 
   0  -7  13      306.84      320.39     41.88 o 
   1  -7  13      241.98      243.43     11.59 o 
  -2  -6  13      154.99      172.17     10.66 o 
  -1  -6  13        5.86        5.40      2.63 o 
   0  -6  13      552.62      597.89     28.41 o 
   1  -6  13      521.14      570.14     17.42 o 
   2  -6  13       40.59       50.30      8.35 o 
  -3  -5  13      634.11      685.03     22.68 o 
  -2  -5  13      532.04      526.45     40.70 o 
  -1  -5  13      284.67      312.33      9.11 o 
   0  -5  13      620.78      669.46     18.93 o 
   1  -5  13      228.51      242.99     11.54 o 
   2  -5  13      507.28      559.05     21.25 o 
  -4  -4  13      132.15      121.96      7.17 o 
  -3  -4  13       28.38       18.58      3.26 o 
  -2  -4  13      148.34      136.81      5.51 o 
  -1  -4  13       10.10       12.84      1.74 o 
   0  -4  13      480.98      485.34     19.14 o 
   1  -4  13      604.36      572.41     43.49 o 
   2  -4  13        0.62       -0.05      1.66 o 
  -4  -3  13       18.00       14.78      2.89 o 
  -3  -3  13      752.14      745.41     19.82 o 
  -2  -3  13      622.25      642.11     15.61 o 
  -1  -3  13      106.66      103.04      5.41 o 
   0  -3  13      383.66      382.94     12.59 o 
   1  -3  13      188.85      177.79     12.46 o 
   2  -3  13      666.55      678.18     20.26 o 
  -5  -2  13       89.29       88.13      8.22 o 
  -4  -2  13      151.33      145.68     10.53 o 
  -3  -2  13      106.41      109.36      9.95 o 
  -2  -2  13      357.01      354.63     10.16 o 
  -1  -2  13      287.82      304.55     10.42 o 
   0  -2  13      461.03      462.70     15.09 o 
   1  -2  13      616.18      599.83     34.30 o 
   2  -2  13       25.79       27.00      2.91 o 
  -5  -1  13      271.28      249.23     14.90 o 
  -4  -1  13       42.36       38.29      4.06 o 
  -3  -1  13      569.28      503.49     41.37 o 
  -2  -1  13      620.03      663.68     16.06 o 
  -1  -1  13       61.17       64.56      4.11 o 
   0  -1  13      370.26      381.71     12.44 o 
   1  -1  13      151.93      163.90     13.26 o 
   2  -1  13     1046.18     1102.86     37.13 o 
  -5   0  13      239.54      222.76     13.87 o 
  -4   0  13      169.20      165.12      8.49 o 
  -3   0  13      246.51      232.93      9.59 o 
  -2   0  13      263.77      255.10     17.34 o 
  -1   0  13      888.25      919.74     35.26 o 
   0   0  13       32.65       32.29      3.00 o 
   1   0  13      569.41      576.09     17.14 o 
  -4   1  13      151.68      153.50      9.76 o 
  -3   1  13      380.14      416.75     25.18 o 
  -2   1  13      384.01      384.91     28.13 o 
  -1   1  13       74.65       72.54      5.41 o 
   0   1  13      128.53      130.57      6.12 o 
   1   1  13      131.80      134.75      6.22 o 
  -4   2  13      132.77      111.00      9.51 o 
  -3   2  13      323.08      308.83     20.04 o 
  -2   2  13      374.03      394.90     16.02 o 
  -1   2  13     1024.25     1066.84     36.78 o 
   0   2  13       10.31       13.37      2.54 o 
  -3   3  13      130.06      106.11     10.53 o 
  -2   3  13      603.92      654.51     24.13 o 
  -2  -4  14      474.54      491.77     25.95 o 
  -1  -4  14      175.58      185.92      7.23 o 
   0  -4  14      102.55      111.98      6.91 o 
  -3  -3  14      234.14      215.82     14.13 o 
  -2  -3  14       16.63       16.70      3.75 o 
  -1  -3  14      516.09      523.82     16.00 o 
   0  -3  14       63.69       68.28      5.25 o 
  -3  -2  14        0.08        0.77      2.57 o 
  -2  -2  14      663.06      708.25     25.17 o 
  -1  -2  14      254.72      253.79      9.37 o 
   0  -2  14      121.58      130.79      6.36 o 
  -3  -1  14      433.36      549.84     28.26 o 
  -2  -1  14        0.38        1.28      2.83 o 
  -1  -1  14      730.35      757.98     52.20 o 
   0  -1  14      200.46      209.76      8.39 o 
  -2   0  14      339.99      332.13     13.70 o 
  -1   0  14      359.89      375.70     16.44 o 
                                                 
